# Supplementary material for: Genome wide discovery of long intergenic non-coding RNAs in Diamondback moth (Plutella xylostella) and their expression in insecticide resistant strains
Source: Sci Rep. 2015 Sep 28;5:14642. doi: 10.1038/srep14642 (PMC4585956; doi:10.1038/srep14642)
Supplement: Supplementary Dataset 1 [file srep14642-s2.xls]

## Sheet: Sheet1
lincRNA ID	Reference	NCBI ID for Scaffold	Start	End	Length(bp)	Strand	Transcripts	Longest transcript(bp)	Events *	Spliced events *	Reads	Spliced Reads
lincRNA_1	scaffold_16	NW_011952010	57619	59047	1429	+	1	1324	2	0	211	0
lincRNA_2	scaffold_16	NW_011952010	149935	150916	982	-	1	503	3	0	16	0
lincRNA_3	scaffold_16	NW_011952010	555268	555565	298	+	1	298	1	0	55	0
lincRNA_4	scaffold_16	NW_011952010	710112	712477	2366	-	1	185	2	0	20	0
lincRNA_5	scaffold_16	NW_011952010	754465	754671	207	+	1	207	2	0	12	0
lincRNA_6	scaffold_16	NW_011952010	815308	815606	299	+	1	299	1	0	29	0
lincRNA_7	scaffold_16	NW_011952010	940725	941672	948	-	1	777	3	1	241	1
lincRNA_8	scaffold_16	NW_011952010	987511	989420	1910	+	1	1568	8	0	154	0
lincRNA_9	scaffold_16	NW_011952010	1257711	1258196	486	+	1	486	1	0	300	0
lincRNA_10	scaffold_16	NW_011952010	1445532	1446233	702	+	1	702	1	0	725	0
lincRNA_11	scaffold_16	NW_011952010	1520131	1520859	729	+	1	478	4	0	29	0
lincRNA_12	scaffold_16	NW_011952010	1564775	1565612	838	-	1	246	2	0	14	0
lincRNA_13	scaffold_16	NW_011952010	1772705	1773127	423	-	1	423	1	0	71	0
lincRNA_14	scaffold_16	NW_011952010	1806950	1809051	2102	+	1	2067	3	1	1575	7
lincRNA_15	scaffold_16	NW_011952010	1949147	1949487	341	+	1	341	2	0	168	0
lincRNA_16	scaffold_16	NW_011952010	1955897	1956596	700	+	1	487	2	0	76	0
lincRNA_17	scaffold_16	NW_011952010	1974811	1975688	878	+	1	307	3	0	52	0
lincRNA_18	scaffold_16	NW_011952010	2230495	2231585	1091	+	1	832	4	0	31	0
lincRNA_19	scaffold_16	NW_011952010	2262294	2262744	451	+	1	451	3	0	51	0
lincRNA_20	scaffold_16	NW_011952010	2299540	2299848	309	+	1	309	2	0	77	0
lincRNA_21	scaffold_16	NW_011952010	2406984	2408711	1728	+	1	1728	1	0	4029	0
lincRNA_22	scaffold_16	NW_011952010	2412960	2414686	1727	-	1	395	4	0	65	0
lincRNA_23	scaffold_16	NW_011952010	2725100	2725989	890	+	1	602	3	1	251	9
lincRNA_24	scaffold_16	NW_011952010	2732674	2733029	356	+	1	356	2	0	129	0
lincRNA_25	scaffold_16	NW_011952010	2779691	2781010	1320	+	1	927	6	0	180	0
lincRNA_26	scaffold_16	NW_011952010	3047206	3047495	290	+	1	290	2	0	105	0
lincRNA_27	scaffold_16	NW_011952010	3067847	3073505	5659	+	2	861	9	5	172	22
lincRNA_28	scaffold_16	NW_011952010	3110506	3111038	533	+	1	533	1	0	536	0
lincRNA_29	scaffold_16	NW_011952010	3183398	3183846	449	+	1	449	1	0	32	0
lincRNA_30	scaffold_16	NW_011952010	3418023	3419497	1475	+	1	500	4	0	53	0
lincRNA_31	scaffold_16	NW_011952010	3431037	3431242	206	+	1	206	2	0	14	0
lincRNA_32	scaffold_16	NW_011952010	3452451	3453221	771	+	1	771	6	0	53	0
lincRNA_33	scaffold_14	NW_011952011	2672	6672	4001	-	1	953	5	0	35	0
lincRNA_34	scaffold_14	NW_011952011	164119	164836	718	+	1	718	2	0	399	0
lincRNA_35	scaffold_14	NW_011952011	245809	247993	2185	+	1	2185	2	0	3472	0
lincRNA_36	scaffold_14	NW_011952011	289889	290181	293	+	1	293	1	0	477	0
lincRNA_37	scaffold_14	NW_011952011	488260	488648	389	+	1	389	2	0	47	0
lincRNA_38	scaffold_14	NW_011952011	593092	594184	1093	-	1	417	2	0	32	0
lincRNA_39	scaffold_14	NW_011952011	748962	749779	818	?	1	225	2	0	68	4
lincRNA_40	scaffold_14	NW_011952011	841095	841359	265	+	1	265	1	0	12	0
lincRNA_41	scaffold_14	NW_011952011	911847	912706	860	+	1	394	2	0	31	0
lincRNA_42	scaffold_14	NW_011952011	919327	919752	426	+	1	426	1	0	69	0
lincRNA_43	scaffold_14	NW_011952011	922590	923197	608	+	1	608	1	0	249	0
lincRNA_44	scaffold_14	NW_011952011	1023856	1024144	289	+	1	289	2	0	14	0
lincRNA_45	scaffold_14	NW_011952011	1035785	1037864	2080	+	1	308	2	0	14	0
lincRNA_46	scaffold_14	NW_011952011	1048512	1050833	2322	-	1	1813	4	0	299	0
lincRNA_47	scaffold_14	NW_011952011	1286042	1286516	475	+	1	475	1	0	49	0
lincRNA_48	scaffold_14	NW_011952011	1347321	1347581	261	+	1	261	2	0	14	0
lincRNA_49	scaffold_14	NW_011952011	1367562	1368581	1020	-	1	1020	1	0	528	0
lincRNA_50	scaffold_14	NW_011952011	1488954	1490001	1048	?	1	303	3	0	47	8
lincRNA_51	scaffold_14	NW_011952011	1512247	1514589	2343	-	1	1353	5	0	213	0
lincRNA_52	scaffold_14	NW_011952011	1722659	1724215	1557	+	1	448	4	0	69	0
lincRNA_53	scaffold_14	NW_011952011	1793306	1796103	2798	-	1	559	4	0	35	0
lincRNA_54	scaffold_14	NW_011952011	1957965	1958218	254	-	1	254	1	0	53	0
lincRNA_55	scaffold_14	NW_011952011	2023892	2026904	3013	+	1	175	2	0	13	0
lincRNA_56	scaffold_14	NW_011952011	2193898	2194928	1031	+	1	920	5	0	105	0
lincRNA_57	scaffold_14	NW_011952011	2468945	2469172	228	+	1	228	2	0	20	0
lincRNA_58	scaffold_14	NW_011952011	2600600	2601428	829	+	1	650	2	0	168	0
lincRNA_59	scaffold_14	NW_011952011	2604581	2605929	1349	+	1	1349	2	0	288	0
lincRNA_60	scaffold_14	NW_011952011	2684730	2684967	238	+	1	238	2	0	53	0
lincRNA_61	scaffold_14	NW_011952011	2903106	2905168	2063	+	1	746	3	0	25	0
lincRNA_62	scaffold_14	NW_011952011	2961472	2962079	608	+	1	422	3	0	101	0
lincRNA_63	scaffold_14	NW_011952011	3029532	3030163	632	-	1	393	2	0	46	0
lincRNA_64	scaffold_14	NW_011952011	3090081	3090411	331	+	1	209	2	0	26	0
lincRNA_65	scaffold_14	NW_011952011	3091513	3091951	439	+	1	439	1	0	30	0
lincRNA_66	scaffold_14	NW_011952011	3156905	3159112	2208	+	1	294	2	0	10	0
lincRNA_67	scaffold_14	NW_011952011	3161037	3163101	2065	+	1	1005	3	0	32	0
lincRNA_68	scaffold_14	NW_011952011	3194286	3195586	1301	+	1	1014	4	2	72	12
lincRNA_69	scaffold_14	NW_011952011	3406747	3406968	222	+	1	222	2	0	44	0
lincRNA_70	scaffold_15	NW_011952012	14780	15688	909	+	1	334	3	0	17	0
lincRNA_71	scaffold_15	NW_011952012	37542	39783	2242	+	1	2242	1	0	3074	0
lincRNA_72	scaffold_15	NW_011952012	41738	42121	384	-	1	384	3	0	101	0
lincRNA_73	scaffold_15	NW_011952012	262770	263017	248	+	1	248	1	0	62	0
lincRNA_74	scaffold_15	NW_011952012	268837	269285	449	+	1	449	2	0	27	0
lincRNA_75	scaffold_15	NW_011952012	313379	315468	2090	+	1	637	2	0	19	0
lincRNA_76	scaffold_15	NW_011952012	453540	456631	3092	+	1	2627	3	0	441	0
lincRNA_77	scaffold_15	NW_011952012	476237	476974	738	+	1	738	2	0	287	0
lincRNA_78	scaffold_15	NW_011952012	499014	502855	3842	+	1	1241	6	0	67	0
lincRNA_79	scaffold_15	NW_011952012	506193	506976	784	+	1	582	3	0	21	0
lincRNA_80	scaffold_15	NW_011952012	509362	514167	4806	+	1	4806	7	0	1031	0
lincRNA_81	scaffold_15	NW_011952012	694340	694909	570	+	1	570	2	0	18	0
lincRNA_82	scaffold_15	NW_011952012	698831	699506	676	+	1	676	3	0	32	0
lincRNA_83	scaffold_15	NW_011952012	748281	751009	2729	+	1	2729	6	0	187	0
lincRNA_84	scaffold_15	NW_011952012	753153	754218	1066	+	1	329	3	0	353	0
lincRNA_85	scaffold_15	NW_011952012	950510	951018	509	+	1	509	1	0	310	0
lincRNA_86	scaffold_15	NW_011952012	1095711	1095997	287	+	1	287	1	0	24	0
lincRNA_87	scaffold_15	NW_011952012	1109102	1109748	647	+	1	647	1	0	28	0
lincRNA_88	scaffold_15	NW_011952012	1119180	1120051	872	-	1	493	5	0	32	0
lincRNA_89	scaffold_15	NW_011952012	1455487	1456978	1492	-	1	285	3	0	29	0
lincRNA_90	scaffold_15	NW_011952012	1773809	1775403	1595	+	1	859	3	0	223	0
lincRNA_91	scaffold_15	NW_011952012	1892329	1893316	988	+	1	819	2	0	369	0
lincRNA_92	scaffold_15	NW_011952012	1896207	1896845	639	+	1	292	2	0	80	0
lincRNA_93	scaffold_15	NW_011952012	1929954	1930233	280	-	1	280	1	0	906	0
lincRNA_94	scaffold_15	NW_011952012	1997420	1998187	768	+	1	386	2	0	30	0
lincRNA_95	scaffold_15	NW_011952012	2211200	2211574	375	+	1	375	3	0	92	0
lincRNA_96	scaffold_15	NW_011952012	2473810	2474660	851	-	1	288	2	0	154	0
lincRNA_97	scaffold_15	NW_011952012	2480522	2480722	201	+	1	201	2	0	10	0
lincRNA_98	scaffold_15	NW_011952012	2488950	2489267	318	+	1	318	1	0	25	0
lincRNA_99	scaffold_8	NW_011952013	100826	102112	1287	+	1	901	3	1	43	1
lincRNA_100	scaffold_8	NW_011952013	287671	288131	461	+	1	461	1	0	406	0
lincRNA_101	scaffold_8	NW_011952013	542913	549679	6767	+	2	824	7	3	274	4
lincRNA_102	scaffold_8	NW_011952013	872986	880011	7026	+	1	2318	10	0	121	0
lincRNA_103	scaffold_8	NW_011952013	887154	894454	7301	+	1	3750	13	0	228	2
lincRNA_104	scaffold_8	NW_011952013	899048	904280	5233	+	1	2348	11	0	97	0
lincRNA_105	scaffold_8	NW_011952013	928836	929045	210	+	1	210	2	0	22	0
lincRNA_106	scaffold_8	NW_011952013	1105731	1106649	919	+	1	919	1	0	1361	0
lincRNA_107	scaffold_8	NW_011952013	1309739	1310674	936	+	1	671	2	1	19	2
lincRNA_108	scaffold_8	NW_011952013	1506857	1509993	3137	+	1	1227	3	0	86	0
lincRNA_109	scaffold_8	NW_011952013	1580263	1582015	1753	+	1	815	4	0	29	0
lincRNA_110	scaffold_8	NW_011952013	1722832	1723200	369	+	1	369	2	0	237	0
lincRNA_111	scaffold_8	NW_011952013	1936692	1943908	7217	+	1	2315	9	0	101	0
lincRNA_112	scaffold_8	NW_011952013	1945639	1946006	368	+	1	368	1	0	47	0
lincRNA_113	scaffold_8	NW_011952013	2052572	2053943	1372	+	1	1141	2	0	159	0
lincRNA_114	scaffold_8	NW_011952013	2052887	2054276	1390	-	1	679	3	0	34	0
lincRNA_115	scaffold_8	NW_011952013	2061715	2061967	253	+	1	253	2	0	60	0
lincRNA_116	scaffold_8	NW_011952013	2078923	2082784	3862	+	1	1458	8	0	76	0
lincRNA_117	scaffold_8	NW_011952013	2089300	2092109	2810	+	1	2192	7	0	137	0
lincRNA_118	scaffold_8	NW_011952013	2094465	2096057	1593	+	1	738	4	0	75	0
lincRNA_119	scaffold_8	NW_011952013	2103952	2104455	504	+	1	374	2	0	20	0
lincRNA_120	scaffold_8	NW_011952013	2343685	2346013	2329	-	1	1962	4	0	483	0
lincRNA_121	scaffold_51	NW_011952014	122297	126809	4513	-	1	208	2	1	52	9
lincRNA_122	scaffold_51	NW_011952014	150214	150472	259	+	1	259	1	0	30	0
lincRNA_123	scaffold_51	NW_011952014	303220	305209	1990	+	1	1852	6	2	772	3
lincRNA_124	scaffold_51	NW_011952014	353010	353630	621	+	1	621	2	0	25	0
lincRNA_125	scaffold_51	NW_011952014	611305	611664	360	+	1	360	3	0	18	0
lincRNA_126	scaffold_51	NW_011952014	656576	658052	1477	+	1	1477	2	0	736	0
lincRNA_127	scaffold_51	NW_011952014	659131	660397	1267	+	1	1267	1	0	483	0
lincRNA_128	scaffold_51	NW_011952014	664069	665351	1283	+	1	514	2	0	16	0
lincRNA_129	scaffold_51	NW_011952014	692597	693502	906	+	1	499	3	0	80	0
lincRNA_130	scaffold_51	NW_011952014	704083	705416	1334	+	1	553	4	0	52	0
lincRNA_131	scaffold_51	NW_011952014	707494	709610	2117	+	1	180	2	0	22	0
lincRNA_132	scaffold_51	NW_011952014	754415	756205	1791	+	1	234	2	0	13	0
lincRNA_133	scaffold_51	NW_011952014	758813	759194	382	+	1	382	1	0	290	0
lincRNA_134	scaffold_51	NW_011952014	767571	768511	941	+	1	752	2	0	99	0
lincRNA_135	scaffold_51	NW_011952014	872359	872606	248	+	1	248	2	0	16	0
lincRNA_136	scaffold_51	NW_011952014	1047113	1048396	1284	+	1	893	3	0	66	0
lincRNA_137	scaffold_51	NW_011952014	1055657	1056291	635	-	1	215	2	0	17	0
lincRNA_138	scaffold_51	NW_011952014	1094837	1098042	3206	+	1	3206	2	0	2473	0
lincRNA_139	scaffold_51	NW_011952014	1100838	1101080	243	+	1	243	2	0	27	0
lincRNA_140	scaffold_51	NW_011952014	1129880	1131034	1155	+	1	576	5	0	211	0
lincRNA_141	scaffold_51	NW_011952014	1145015	1145285	271	+	1	271	1	0	306	0
lincRNA_142	scaffold_51	NW_011952014	1199423	1199709	287	+	1	256	2	1	167	57
lincRNA_143	scaffold_51	NW_011952014	1215505	1215796	292	+	1	292	1	0	109	0
lincRNA_144	scaffold_51	NW_011952014	1222497	1222785	289	+	1	289	1	0	436	0
lincRNA_145	scaffold_51	NW_011952014	1347652	1348132	481	+	1	481	1	0	42	0
lincRNA_146	scaffold_51	NW_011952014	1426771	1427606	836	-	1	348	3	0	20	0
lincRNA_147	scaffold_51	NW_011952014	1429690	1433065	3376	-	1	1523	8	0	71	0
lincRNA_148	scaffold_51	NW_011952014	1709434	1709788	355	+	1	355	1	0	64	0
lincRNA_149	scaffold_51	NW_011952014	1855347	1855548	202	+	1	202	2	0	16	0
lincRNA_150	scaffold_51	NW_011952014	1909381	1913288	3908	+	1	2383	8	0	298	0
lincRNA_151	scaffold_51	NW_011952014	1917508	1919906	2399	+	1	529	2	0	14	0
lincRNA_152	scaffold_51	NW_011952014	1924455	1924661	207	+	1	207	1	0	34	0
lincRNA_153	scaffold_51	NW_011952014	1982574	1982792	219	?	1	219	1	0	117	42
lincRNA_154	scaffold_51	NW_011952014	2326235	2329772	3538	+	1	2668	5	0	199	0
lincRNA_155	scaffold_51	NW_011952014	2336174	2337126	953	+	1	709	2	0	159	0
lincRNA_156	scaffold_51	NW_011952014	2341522	2345548	4027	+	2	378	5	3	97	10
lincRNA_157	scaffold_51	NW_011952014	2346303	2346947	645	?	1	214	2	0	15	2
lincRNA_158	scaffold_51	NW_011952014	2368641	2369799	1159	?	1	550	4	0	103	12
lincRNA_159	scaffold_51	NW_011952014	2370851	2371287	437	?	1	218	2	0	89	21
lincRNA_160	scaffold_51	NW_011952014	2452500	2453356	857	+	1	814	2	1	513	6
lincRNA_161	scaffold_31	NW_011952015	104422	105461	1040	+	1	425	3	0	15	0
lincRNA_162	scaffold_31	NW_011952015	282063	282308	246	+	1	246	1	0	14	0
lincRNA_163	scaffold_31	NW_011952015	351984	352237	254	+	1	254	2	0	24	0
lincRNA_164	scaffold_31	NW_011952015	356825	357816	992	+	1	180	2	0	15	0
lincRNA_165	scaffold_31	NW_011952015	395817	397605	1789	+	1	593	2	0	24	0
lincRNA_166	scaffold_31	NW_011952015	411477	412204	728	-	1	435	2	0	43	0
lincRNA_167	scaffold_31	NW_011952015	432558	432965	408	+	1	408	3	0	27	0
lincRNA_168	scaffold_31	NW_011952015	575392	575715	324	-	1	324	1	0	40	0
lincRNA_169	scaffold_31	NW_011952015	586653	586917	265	-	1	265	2	0	35	0
lincRNA_170	scaffold_31	NW_011952015	663063	665212	2150	+	1	2150	1	0	5333	0
lincRNA_171	scaffold_31	NW_011952015	697090	698208	1119	+	1	659	4	0	43	0
lincRNA_172	scaffold_31	NW_011952015	810013	810283	271	-	1	271	2	0	16	0
lincRNA_173	scaffold_31	NW_011952015	816007	817149	1143	-	1	850	4	0	121	0
lincRNA_174	scaffold_31	NW_011952015	1025902	1027194	1293	+	1	372	2	0	22	0
lincRNA_175	scaffold_31	NW_011952015	1058931	1059782	852	+	1	294	2	0	17	0
lincRNA_176	scaffold_31	NW_011952015	1142604	1144625	2022	+	1	689	2	1	90	7
lincRNA_177	scaffold_31	NW_011952015	1367444	1368894	1451	+	1	1451	5	0	674	0
lincRNA_178	scaffold_31	NW_011952015	1460781	1461049	269	+	1	269	1	0	148	0
lincRNA_179	scaffold_31	NW_011952015	1550828	1551310	483	+	1	483	3	0	26	0
lincRNA_180	scaffold_31	NW_011952015	1661048	1661742	695	-	1	695	2	0	111	0
lincRNA_181	scaffold_31	NW_011952015	1789967	1790265	299	+	1	299	1	0	17	0
lincRNA_182	scaffold_31	NW_011952015	1970735	1971770	1036	-	1	408	2	0	25	0
lincRNA_183	scaffold_31	NW_011952015	2219710	2220178	469	+	1	469	3	0	43	0
lincRNA_184	scaffold_31	NW_011952015	2288061	2288643	583	+	1	424	2	0	33	0
lincRNA_185	scaffold_31	NW_011952015	2290100	2292718	2619	+	1	677	3	0	27	0
lincRNA_186	scaffold_31	NW_011952015	2316554	2317012	459	-	1	323	2	0	79	0
lincRNA_187	scaffold_31	NW_011952015	2376602	2377093	492	+	1	459	2	1	46	2
lincRNA_188	scaffold_31	NW_011952015	2408430	2408815	386	+	1	386	2	0	13	0
lincRNA_189	scaffold_21	NW_011952016	10631	12701	2071	+	1	776	4	0	92	0
lincRNA_190	scaffold_21	NW_011952016	80402	81856	1455	+	1	918	2	0	76	0
lincRNA_191	scaffold_21	NW_011952016	84110	88468	4359	+	1	1643	5	0	62	0
lincRNA_192	scaffold_21	NW_011952016	112276	112704	429	-	1	429	2	0	34	0
lincRNA_193	scaffold_21	NW_011952016	407548	408513	966	+	1	783	3	0	48	0
lincRNA_194	scaffold_21	NW_011952016	485499	485817	319	+	1	319	2	0	27	0
lincRNA_195	scaffold_21	NW_011952016	581647	582509	863	+	1	374	2	0	15	0
lincRNA_196	scaffold_21	NW_011952016	605253	605592	340	+	1	340	1	0	11	0
lincRNA_197	scaffold_21	NW_011952016	652674	653258	585	+	1	484	3	0	102	0
lincRNA_198	scaffold_21	NW_011952016	661702	662057	356	+	1	356	1	0	10	0
lincRNA_199	scaffold_21	NW_011952016	1122500	1122822	323	+	1	323	1	0	20	0
lincRNA_200	scaffold_21	NW_011952016	1124842	1125513	672	+	1	408	3	1	89	1
lincRNA_201	scaffold_21	NW_011952016	1140793	1141233	441	+	1	441	1	0	128	0
lincRNA_202	scaffold_21	NW_011952016	1456741	1457166	426	+	1	426	1	0	725	0
lincRNA_203	scaffold_21	NW_011952016	1490603	1491022	420	+	1	420	1	0	194	0
lincRNA_204	scaffold_21	NW_011952016	1550382	1550657	276	+	1	276	2	0	50	0
lincRNA_205	scaffold_21	NW_011952016	1577154	1578432	1279	-	1	1279	3	0	227	0
lincRNA_206	scaffold_21	NW_011952016	1585853	1588155	2303	+	1	1285	4	0	52	0
lincRNA_207	scaffold_21	NW_011952016	1595138	1596353	1216	-	1	546	3	1	191	1
lincRNA_208	scaffold_21	NW_011952016	1607247	1608442	1196	-	1	524	3	0	66	0
lincRNA_209	scaffold_21	NW_011952016	1853678	1855710	2033	-	1	1889	3	0	413	0
lincRNA_210	scaffold_21	NW_011952016	1946434	1947953	1520	-	1	983	3	1	356	8
lincRNA_211	scaffold_21	NW_011952016	2161901	2162683	783	+	1	539	3	0	34	0
lincRNA_212	scaffold_21	NW_011952016	2240155	2241027	873	+	1	455	3	0	20	0
lincRNA_213	scaffold_21	NW_011952016	2357027	2358792	1766	+	1	896	2	0	36	0
lincRNA_214	scaffold_30	NW_011952017	128610	134327	5718	-	1	459	4	2	146	9
lincRNA_215	scaffold_30	NW_011952017	259639	259858	220	+	1	220	2	0	70	0
lincRNA_216	scaffold_30	NW_011952017	658664	659342	679	-	1	458	2	0	131	0
lincRNA_217	scaffold_30	NW_011952017	758665	761051	2387	+	1	2093	7	0	104	0
lincRNA_218	scaffold_30	NW_011952017	791227	791723	497	?	1	308	2	0	70	21
lincRNA_219	scaffold_30	NW_011952017	1074692	1074911	220	+	1	220	1	0	60	0
lincRNA_220	scaffold_30	NW_011952017	1079756	1080494	739	+	1	359	2	0	23	0
lincRNA_221	scaffold_30	NW_011952017	1129956	1130746	791	-	1	258	2	0	20	0
lincRNA_222	scaffold_30	NW_011952017	1397711	1401172	3462	-	1	175	2	1	28	3
lincRNA_223	scaffold_30	NW_011952017	1425551	1425792	242	+	1	242	1	0	36	0
lincRNA_224	scaffold_30	NW_011952017	1431917	1432217	301	-	1	301	1	0	55	0
lincRNA_225	scaffold_30	NW_011952017	1446504	1447728	1225	+	1	316	3	0	27	0
lincRNA_226	scaffold_30	NW_011952017	1950165	1950675	511	+	1	511	2	0	49	0
lincRNA_227	scaffold_30	NW_011952017	1957376	1957671	296	+	1	296	1	0	12	0
lincRNA_228	scaffold_30	NW_011952017	2049189	2051241	2053	+	1	676	4	0	80	0
lincRNA_229	scaffold_30	NW_011952017	2234410	2235398	989	+	1	311	3	0	24	0
lincRNA_230	scaffold_30	NW_011952017	2237602	2237826	225	+	1	225	2	0	16	0
lincRNA_231	scaffold_30	NW_011952017	2295306	2297636	2331	+	1	1276	4	0	71	0
lincRNA_232	scaffold_30	NW_011952017	2318924	2319278	355	+	1	355	1	0	13	0
lincRNA_233	scaffold_30	NW_011952017	2346724	2347326	603	+	1	499	2	0	41	0
lincRNA_234	scaffold_109	NW_011952018	42516	42769	254	+	1	254	2	0	34	0
lincRNA_235	scaffold_109	NW_011952018	90484	91093	610	+	1	610	1	0	404	0
lincRNA_236	scaffold_109	NW_011952018	95050	99812	4763	+	1	676	4	0	57	0
lincRNA_237	scaffold_109	NW_011952018	137767	138066	300	+	1	300	1	0	11	0
lincRNA_238	scaffold_109	NW_011952018	389325	389934	610	+	1	610	1	0	268	0
lincRNA_239	scaffold_109	NW_011952018	625575	627996	2422	-	1	1147	5	0	37	0
lincRNA_240	scaffold_109	NW_011952018	646288	646501	214	+	1	214	2	0	12	0
lincRNA_241	scaffold_109	NW_011952018	675119	675673	555	-	1	182	2	0	23	0
lincRNA_242	scaffold_109	NW_011952018	678212	678836	625	+	1	540	3	1	44	1
lincRNA_243	scaffold_109	NW_011952018	681093	681375	283	+	1	283	1	0	58	0
lincRNA_244	scaffold_109	NW_011952018	834951	835170	220	+	1	220	2	0	12	0
lincRNA_245	scaffold_109	NW_011952018	847244	848679	1436	+	1	768	4	0	167	0
lincRNA_246	scaffold_109	NW_011952018	1034636	1035382	747	+	1	747	3	0	82	0
lincRNA_247	scaffold_109	NW_011952018	1129116	1129594	479	-	1	479	2	0	39	0
lincRNA_248	scaffold_109	NW_011952018	1182441	1182867	427	+	1	427	2	0	210	0
lincRNA_249	scaffold_109	NW_011952018	1186930	1188052	1123	+	1	1007	3	1	172	1
lincRNA_250	scaffold_109	NW_011952018	1187057	1189128	2072	-	1	912	5	0	91	0
lincRNA_251	scaffold_109	NW_011952018	1230439	1234327	3889	+	1	517	2	0	25	0
lincRNA_252	scaffold_109	NW_011952018	1257316	1261513	4198	+	1	1677	9	0	137	0
lincRNA_253	scaffold_109	NW_011952018	1327437	1328583	1147	-	1	457	2	0	70	0
lincRNA_254	scaffold_109	NW_011952018	1369799	1372488	2690	+	1	1377	4	0	49	0
lincRNA_255	scaffold_109	NW_011952018	1390745	1391363	619	+	1	591	2	1	3460	2
lincRNA_256	scaffold_109	NW_011952018	1683914	1685014	1101	+	1	243	2	1	444	359
lincRNA_257	scaffold_109	NW_011952018	1854951	1857894	2944	-	1	381	2	1	59	10
lincRNA_258	scaffold_109	NW_011952018	1937913	1938524	612	-	1	350	2	0	16	0
lincRNA_259	scaffold_109	NW_011952018	1940974	1941584	611	-	1	193	2	0	14	0
lincRNA_260	scaffold_109	NW_011952018	1959257	1962448	3192	+	1	1003	4	0	87	0
lincRNA_261	scaffold_109	NW_011952018	1991265	1991614	350	+	1	350	1	0	182	0
lincRNA_262	scaffold_109	NW_011952018	2173912	2174738	827	-	1	570	3	0	40	0
lincRNA_263	scaffold_109	NW_011952018	2202427	2203363	937	+	1	464	4	0	56	0
lincRNA_264	scaffold_109	NW_011952018	2218005	2219565	1561	+	1	1561	4	0	371	0
lincRNA_265	scaffold_109	NW_011952018	2296342	2296558	217	+	1	217	2	0	58	0
lincRNA_266	scaffold_10	NW_011952019	20583	24753	4171	+	1	616	4	0	41	0
lincRNA_267	scaffold_10	NW_011952019	51456	51702	247	+	1	247	1	0	34	0
lincRNA_268	scaffold_10	NW_011952019	199813	200638	826	-	1	223	2	0	33	0
lincRNA_269	scaffold_10	NW_011952019	244950	247928	2979	+	1	876	3	0	23	0
lincRNA_270	scaffold_10	NW_011952019	492741	493931	1191	+	1	791	4	0	184	0
lincRNA_271	scaffold_10	NW_011952019	905846	906115	270	+	1	270	2	0	82	0
lincRNA_272	scaffold_10	NW_011952019	988850	989884	1035	-	1	475	3	0	23	0
lincRNA_273	scaffold_10	NW_011952019	1032287	1032570	284	+	1	284	1	0	34	0
lincRNA_274	scaffold_10	NW_011952019	1049807	1050058	252	+	1	252	2	0	86	0
lincRNA_275	scaffold_10	NW_011952019	1308654	1310741	2088	-	1	786	2	0	153	0
lincRNA_276	scaffold_10	NW_011952019	1402536	1403085	550	-	1	275	2	0	27	0
lincRNA_277	scaffold_10	NW_011952019	1457318	1457607	290	+	1	290	1	0	10	0
lincRNA_278	scaffold_10	NW_011952019	1474224	1475068	845	-	1	317	2	0	16	0
lincRNA_279	scaffold_10	NW_011952019	1477869	1478120	252	+	1	252	1	0	26	0
lincRNA_280	scaffold_10	NW_011952019	1500779	1501091	313	+	1	313	2	0	19	0
lincRNA_281	scaffold_10	NW_011952019	1640216	1641355	1140	+	1	316	3	0	18	0
lincRNA_282	scaffold_10	NW_011952019	1733038	1734675	1638	+	1	683	4	0	26	0
lincRNA_283	scaffold_10	NW_011952019	1785864	1787445	1582	+	1	496	2	0	189	0
lincRNA_284	scaffold_10	NW_011952019	1853072	1853494	423	+	1	423	2	0	21	0
lincRNA_285	scaffold_10	NW_011952019	1916446	1917690	1245	+	1	1109	2	0	121	0
lincRNA_286	scaffold_10	NW_011952019	1937431	1937702	272	+	1	272	1	0	16	0
lincRNA_287	scaffold_10	NW_011952019	1993673	1993934	262	+	1	262	2	0	26	0
lincRNA_288	scaffold_10	NW_011952019	2017566	2017771	206	-	1	206	2	0	18	0
lincRNA_289	scaffold_10	NW_011952019	2019604	2019838	235	+	1	235	2	0	21	0
lincRNA_290	scaffold_10	NW_011952019	2108790	2109017	228	+	1	228	2	0	621	0
lincRNA_291	scaffold_10	NW_011952019	2125803	2127164	1362	+	1	1362	4	0	135	0
lincRNA_292	scaffold_10	NW_011952019	2131339	2132193	855	+	1	611	3	0	53	0
lincRNA_293	scaffold_10	NW_011952019	2133376	2133606	231	+	1	231	2	0	115	0
lincRNA_294	scaffold_10	NW_011952019	2171092	2171680	589	-	1	298	2	0	37	0
lincRNA_295	scaffold_7	NW_011952020	8955	10947	1993	+	4	343	7	5	80	34
lincRNA_296	scaffold_7	NW_011952020	85956	87733	1778	-	1	730	4	0	110	0
lincRNA_297	scaffold_7	NW_011952020	155221	156095	875	+	1	447	3	0	51	0
lincRNA_298	scaffold_7	NW_011952020	172772	174149	1378	+	1	692	4	0	42	0
lincRNA_300	scaffold_7	NW_011952020	181297	182374	1078	+	1	862	3	0	92	0
lincRNA_301	scaffold_7	NW_011952020	226638	227336	699	+	1	457	2	0	33	0
lincRNA_302	scaffold_7	NW_011952020	252123	254682	2560	+	1	98	2	1	11	1
lincRNA_303	scaffold_7	NW_011952020	271738	273005	1268	+	1	729	2	0	160	0
lincRNA_304	scaffold_7	NW_011952020	320407	320676	270	+	1	270	2	0	15	0
lincRNA_305	scaffold_7	NW_011952020	324928	325148	221	+	1	221	2	0	12	0
lincRNA_306	scaffold_7	NW_011952020	335415	336831	1417	-	1	1282	4	0	108	0
lincRNA_307	scaffold_7	NW_011952020	382443	382873	431	-	1	431	1	0	72	0
lincRNA_308	scaffold_7	NW_011952020	412148	412682	535	-	1	244	2	0	13	0
lincRNA_309	scaffold_7	NW_011952020	722385	722836	452	+	1	452	1	0	112	0
lincRNA_310	scaffold_7	NW_011952020	771612	771953	342	?	1	342	2	0	39	16
lincRNA_311	scaffold_7	NW_011952020	893349	894007	659	+	1	659	3	0	77	0
lincRNA_312	scaffold_7	NW_011952020	1076507	1081050	4544	+	1	1035	5	0	27	0
lincRNA_313	scaffold_7	NW_011952020	1126335	1127975	1641	+	1	701	2	0	164	0
lincRNA_314	scaffold_7	NW_011952020	1202522	1203261	740	-	1	175	2	0	16	0
lincRNA_315	scaffold_7	NW_011952020	1279493	1280796	1304	+	1	926	3	0	192	0
lincRNA_316	scaffold_7	NW_011952020	1285519	1285859	341	+	1	341	1	0	248	0
lincRNA_317	scaffold_7	NW_011952020	1307446	1307821	376	+	1	376	1	0	35	0
lincRNA_318	scaffold_7	NW_011952020	1325709	1326419	711	+	1	711	3	0	90	0
lincRNA_319	scaffold_7	NW_011952020	1866639	1868182	1544	-	1	976	4	0	237	0
lincRNA_320	scaffold_7	NW_011952020	1885371	1885657	287	+	1	287	1	0	24	0
lincRNA_321	scaffold_7	NW_011952020	1943191	1943450	260	+	1	260	2	0	42	0
lincRNA_322	scaffold_7	NW_011952020	1970600	1972175	1576	+	1	1315	4	0	84	0
lincRNA_323	scaffold_7	NW_011952020	2104975	2106667	1693	+	1	736	2	0	23	0
lincRNA_324	scaffold_7	NW_011952020	2119319	2119714	396	+	1	396	1	0	42	0
lincRNA_325	scaffold_7	NW_011952020	2150812	2151484	673	-	1	282	2	0	32	0
lincRNA_326	scaffold_7	NW_011952020	2259778	2263069	3292	-	1	2473	3	0	1104	0
lincRNA_327	scaffold_7	NW_011952020	2277411	2278126	716	+	1	716	1	0	143	0
lincRNA_328	scaffold_6	NW_011952021	220939	221906	968	+	1	435	3	0	23	0
lincRNA_329	scaffold_6	NW_011952021	265534	267117	1584	+	1	598	2	0	14	0
lincRNA_330	scaffold_6	NW_011952021	310967	313670	2704	+	1	929	5	0	27	0
lincRNA_331	scaffold_6	NW_011952021	432225	433647	1423	+	1	597	2	0	186	0
lincRNA_332	scaffold_6	NW_011952021	835836	839607	3772	-	1	1992	10	0	206	0
lincRNA_333	scaffold_6	NW_011952021	1022731	1024719	1989	+	1	651	5	0	38	0
lincRNA_334	scaffold_6	NW_011952021	1070157	1070490	334	+	1	334	1	0	33	0
lincRNA_335	scaffold_6	NW_011952021	1084548	1085954	1407	+	1	870	3	0	199	0
lincRNA_336	scaffold_6	NW_011952021	1144245	1144469	225	+	1	225	1	0	23	0
lincRNA_337	scaffold_6	NW_011952021	1157132	1157959	828	+	1	588	5	0	52	0
lincRNA_338	scaffold_6	NW_011952021	1285170	1285412	243	+	1	243	2	0	14	0
lincRNA_339	scaffold_6	NW_011952021	1331104	1331480	377	+	1	377	2	0	51	0
lincRNA_341	scaffold_6	NW_011952021	1568955	1569311	357	?	1	357	2	0	58	25
lincRNA_342	scaffold_6	NW_011952021	1667884	1668645	762	?	1	224	2	0	38	3
lincRNA_343	scaffold_6	NW_011952021	1769158	1769548	391	-	1	391	1	0	62	0
lincRNA_344	scaffold_6	NW_011952021	1973912	1974145	234	+	1	234	2	0	41	0
lincRNA_345	scaffold_6	NW_011952021	1986097	1986686	590	+	1	590	3	0	55	0
lincRNA_346	scaffold_4	NW_011952022	125094	125884	791	-	1	169	2	0	24	0
lincRNA_347	scaffold_4	NW_011952022	149746	150155	410	+	1	410	1	0	205	0
lincRNA_348	scaffold_4	NW_011952022	175482	175841	360	-	1	360	1	0	85	0
lincRNA_349	scaffold_4	NW_011952022	295851	296810	960	-	1	463	2	0	64	0
lincRNA_350	scaffold_4	NW_011952022	512608	513471	864	+	1	526	3	0	19	0
lincRNA_351	scaffold_4	NW_011952022	527466	527780	315	-	1	315	2	0	31	0
lincRNA_352	scaffold_4	NW_011952022	609318	610166	849	-	1	288	2	0	11	0
lincRNA_353	scaffold_4	NW_011952022	786387	786715	329	+	1	329	1	0	20	0
lincRNA_354	scaffold_4	NW_011952022	925360	928180	2821	+	1	2821	9	0	129	0
lincRNA_355	scaffold_4	NW_011952022	1345683	1346390	708	-	1	305	2	0	12	0
lincRNA_356	scaffold_4	NW_011952022	1366194	1366809	616	+	1	616	2	0	51	0
lincRNA_357	scaffold_4	NW_011952022	1493135	1496344	3210	+	1	1637	6	0	135	0
lincRNA_358	scaffold_4	NW_011952022	1502973	1503256	284	+	1	284	2	0	22	0
lincRNA_359	scaffold_4	NW_011952022	1520351	1521572	1222	+	1	328	2	0	15	0
lincRNA_360	scaffold_4	NW_011952022	1542547	1543589	1043	+	1	440	3	0	34	0
lincRNA_361	scaffold_4	NW_011952022	1545754	1546477	724	+	1	567	2	0	48	0
lincRNA_362	scaffold_4	NW_011952022	1565552	1565816	265	+	1	265	1	0	21	0
lincRNA_364	scaffold_4	NW_011952022	1577944	1580105	2162	+	1	588	3	0	19	0
lincRNA_363	scaffold_4	NW_011952022	1576265	1578052	1788	-	1	337	3	0	29	0
lincRNA_365	scaffold_4	NW_011952022	1586971	1587175	205	-	1	205	1	0	42	0
lincRNA_366	scaffold_4	NW_011952022	1745042	1745336	295	+	1	295	2	0	56	0
lincRNA_367	scaffold_4	NW_011952022	1765727	1765934	208	+	1	208	2	0	22	0
lincRNA_368	scaffold_3	NW_011952023	41782	44322	2541	-	1	2541	4	0	550	0
lincRNA_369	scaffold_3	NW_011952023	232160	232378	219	+	1	219	2	0	49	0
lincRNA_370	scaffold_3	NW_011952023	280671	281436	766	+	1	460	2	0	44	0
lincRNA_371	scaffold_3	NW_011952023	483761	483982	222	+	1	222	2	0	42	0
lincRNA_372	scaffold_3	NW_011952023	578481	584436	5956	+	1	664	3	0	23	0
lincRNA_373	scaffold_3	NW_011952023	618557	619226	670	+	1	416	4	0	21	0
lincRNA_374	scaffold_3	NW_011952023	770827	772432	1606	+	1	1009	4	0	36	0
lincRNA_375	scaffold_3	NW_011952023	781971	782396	426	+	1	426	1	0	18	0
lincRNA_376	scaffold_3	NW_011952023	827849	832078	4230	+	1	367	2	0	17	0
lincRNA_377	scaffold_3	NW_011952023	923821	924301	481	-	1	481	1	0	97	0
lincRNA_378	scaffold_3	NW_011952023	1022179	1022554	376	+	1	376	2	0	75	0
lincRNA_379	scaffold_3	NW_011952023	1081953	1082435	483	+	1	483	1	0	530	0
lincRNA_380	scaffold_3	NW_011952023	1136087	1136474	388	?	1	242	2	0	24	2
lincRNA_381	scaffold_3	NW_011952023	1266623	1267218	596	-	1	220	2	0	15	0
lincRNA_382	scaffold_3	NW_011952023	1563215	1565256	2042	-	1	665	4	0	51	0
lincRNA_383	scaffold_3	NW_011952023	1575167	1575480	314	+	1	314	2	0	27	0
lincRNA_384	scaffold_3	NW_011952023	1607237	1607532	296	+	1	296	1	0	20	0
lincRNA_385	scaffold_3	NW_011952023	1687906	1689660	1755	+	1	1462	4	0	229	0
lincRNA_386	scaffold_3	NW_011952023	1880745	1880950	206	+	1	206	1	0	18	0
lincRNA_387	scaffold_12	NW_011952024	24885	25684	800	-	1	747	3	1	238	1
lincRNA_388	scaffold_12	NW_011952024	98683	99056	374	?	1	222	2	0	163	36
lincRNA_389	scaffold_12	NW_011952024	332674	335143	2470	-	1	1248	3	1	1712	4
lincRNA_390	scaffold_12	NW_011952024	352681	353242	562	?	1	223	2	0	11	1
lincRNA_391	scaffold_12	NW_011952024	356450	356653	204	?	1	204	1	0	179	22
lincRNA_392	scaffold_12	NW_011952024	377985	379589	1605	+	1	1605	5	0	126	0
lincRNA_393	scaffold_12	NW_011952024	452463	453813	1351	+	1	1219	5	0	159	0
lincRNA_394	scaffold_12	NW_011952024	502825	506818	3994	+	1	1710	7	0	140	0
lincRNA_395	scaffold_12	NW_011952024	665342	666111	770	-	1	188	2	0	16	0
lincRNA_396	scaffold_12	NW_011952024	922611	923574	964	+	1	964	4	0	710	0
lincRNA_397	scaffold_12	NW_011952024	973226	973940	715	-	1	454	2	0	29	0
lincRNA_398	scaffold_12	NW_011952024	1005391	1006466	1076	-	1	223	2	0	17	0
lincRNA_399	scaffold_12	NW_011952024	1061752	1062015	264	+	1	264	1	0	55	0
lincRNA_400	scaffold_12	NW_011952024	1067632	1067939	308	-	1	308	1	0	22	0
lincRNA_401	scaffold_12	NW_011952024	1182790	1183334	545	-	1	212	2	1	28	18
lincRNA_402	scaffold_12	NW_011952024	1212334	1212596	263	+	1	263	2	0	11	0
lincRNA_403	scaffold_12	NW_011952024	1263237	1265838	2602	+	1	758	4	0	22	0
lincRNA_404	scaffold_12	NW_011952024	1275086	1275285	200	+	1	200	2	0	100	0
lincRNA_405	scaffold_12	NW_011952024	1304149	1305591	1443	+	1	1443	3	0	1067	0
lincRNA_406	scaffold_12	NW_011952024	1398897	1399215	319	+	1	319	1	0	30	0
lincRNA_407	scaffold_12	NW_011952024	1428603	1428865	263	+	1	263	1	0	10	0
lincRNA_408	scaffold_12	NW_011952024	1508896	1510010	1115	+	1	1115	5	0	342	0
lincRNA_409	scaffold_12	NW_011952024	1654742	1656217	1476	-	1	1016	5	0	74	0
lincRNA_410	scaffold_12	NW_011952024	1820833	1825546	4714	+	1	1255	6	0	42	0
lincRNA_412	scaffold_2	NW_011952025	32749	36200	3452	+	1	2896	8	0	462	0
lincRNA_413	scaffold_2	NW_011952025	51416	53024	1609	+	1	959	2	0	126	0
lincRNA_411	scaffold_2	NW_011952025	4674	5932	1259	-	1	1259	1	0	1083	0
lincRNA_414	scaffold_2	NW_011952025	90786	92013	1228	+	1	563	2	0	21	0
lincRNA_415	scaffold_2	NW_011952025	387048	388249	1202	-	1	221	2	0	21	0
lincRNA_416	scaffold_2	NW_011952025	432134	432479	346	-	1	346	2	0	28	0
lincRNA_417	scaffold_2	NW_011952025	464160	464637	478	+	1	478	3	0	24	0
lincRNA_418	scaffold_2	NW_011952025	634512	635057	546	+	1	306	3	0	21	0
lincRNA_419	scaffold_2	NW_011952025	641815	643174	1360	+	1	765	3	0	43	0
lincRNA_420	scaffold_2	NW_011952025	979500	985183	5684	-	1	5684	3	0	2010	0
lincRNA_421	scaffold_2	NW_011952025	1097238	1102850	5613	+	1	744	4	0	28	0
lincRNA_422	scaffold_2	NW_011952025	1131866	1132133	268	+	1	268	1	0	63	0
lincRNA_423	scaffold_2	NW_011952025	1143430	1144809	1380	+	1	566	3	0	19	0
lincRNA_424	scaffold_2	NW_011952025	1294515	1294901	387	-	1	387	2	0	39	0
lincRNA_425	scaffold_2	NW_011952025	1441655	1441947	293	+	1	293	2	0	19	0
lincRNA_426	scaffold_2	NW_011952025	1765726	1766296	571	-	1	229	2	0	17	0
lincRNA_427	scaffold_148	NW_011952026	125309	126684	1376	-	1	527	4	0	41	0
lincRNA_428	scaffold_148	NW_011952026	176107	176436	330	+	1	330	1	0	17	0
lincRNA_429	scaffold_148	NW_011952026	253261	253659	399	+	1	399	2	0	17	0
lincRNA_430	scaffold_148	NW_011952026	421640	421949	310	+	1	310	1	0	3865	0
lincRNA_431	scaffold_148	NW_011952026	439692	439912	221	-	1	221	1	0	34	0
lincRNA_432	scaffold_148	NW_011952026	542025	542581	557	+	1	557	3	0	111	0
lincRNA_433	scaffold_148	NW_011952026	692748	693047	300	+	1	300	2	0	30	0
lincRNA_434	scaffold_148	NW_011952026	1012536	1016705	4170	+	1	2063	7	0	98	0
lincRNA_435	scaffold_148	NW_011952026	1024252	1027773	3522	-	1	1907	6	0	114	0
lincRNA_436	scaffold_148	NW_011952026	1195679	1196658	980	-	1	314	3	0	20	0
lincRNA_437	scaffold_148	NW_011952026	1302525	1303038	514	-	1	224	2	0	26	0
lincRNA_438	scaffold_148	NW_011952026	1395525	1395871	347	+	1	347	2	0	47	0
lincRNA_439	scaffold_148	NW_011952026	1420648	1421937	1290	-	1	497	4	0	37	0
lincRNA_440	scaffold_148	NW_011952026	1425424	1425896	473	+	1	473	2	0	31	0
lincRNA_442	scaffold_148	NW_011952026	1500277	1503592	3316	+	1	3189	2	0	12309	0
lincRNA_443	scaffold_148	NW_011952026	1603370	1604607	1238	+	1	671	4	0	145	0
lincRNA_444	scaffold_148	NW_011952026	1676188	1676444	257	+	1	257	1	0	14	0
lincRNA_445	scaffold_5	NW_011952027	8676	10582	1907	-	1	237	3	0	28	0
lincRNA_446	scaffold_5	NW_011952027	135718	135956	239	+	1	239	1	0	24	0
lincRNA_447	scaffold_5	NW_011952027	167875	168305	431	+	1	431	3	0	27	0
lincRNA_448	scaffold_5	NW_011952027	233067	233477	411	+	1	264	3	1	43	2
lincRNA_449	scaffold_5	NW_011952027	434395	434895	501	+	1	318	3	0	16	0
lincRNA_451	scaffold_5	NW_011952027	440324	441635	1312	+	1	1021	5	0	170	0
lincRNA_450	scaffold_5	NW_011952027	439812	441221	1410	-	1	373	3	0	61	0
lincRNA_452	scaffold_5	NW_011952027	637492	638132	641	+	1	641	3	0	92	0
lincRNA_453	scaffold_5	NW_011952027	671125	671501	377	+	1	377	3	0	86	0
lincRNA_454	scaffold_5	NW_011952027	821567	822923	1357	?	1	470	4	0	57	4
lincRNA_455	scaffold_5	NW_011952027	848549	848880	332	-	1	332	1	0	238	0
lincRNA_456	scaffold_5	NW_011952027	925659	926508	850	+	1	850	2	0	334	0
lincRNA_457	scaffold_5	NW_011952027	1138791	1142246	3456	+	1	3309	2	0	3975	0
lincRNA_458	scaffold_5	NW_011952027	1187689	1187930	242	+	1	242	2	0	14	0
lincRNA_459	scaffold_5	NW_011952027	1280891	1281268	378	+	1	378	2	0	59	0
lincRNA_460	scaffold_5	NW_011952027	1384029	1384246	218	?	1	218	1	0	15	3
lincRNA_461	scaffold_5	NW_011952027	1457171	1457470	300	+	1	300	1	0	633	0
lincRNA_462	scaffold_5	NW_011952027	1584152	1587129	2978	-	1	814	5	0	37	0
lincRNA_463	scaffold_5	NW_011952027	1595472	1596919	1448	+	1	610	4	0	37	0
lincRNA_464	scaffold_5	NW_011952027	1605092	1606770	1679	+	1	1118	6	0	47	0
lincRNA_465	scaffold_5	NW_011952027	1608316	1610710	2395	+	1	1820	2	0	857	0
lincRNA_466	scaffold_5	NW_011952027	1608355	1611656	3302	-	1	1121	5	0	160	0
lincRNA_467	scaffold_5	NW_011952027	1613769	1614372	604	+	1	604	3	0	103	0
lincRNA_468	scaffold_5	NW_011952027	1615979	1621081	5103	+	1	1324	5	0	46	0
lincRNA_469	scaffold_5	NW_011952027	1637295	1638741	1447	+	1	1447	2	0	1193	0
lincRNA_470	scaffold_5	NW_011952027	1673767	1676222	2456	+	1	1671	6	0	175	0
lincRNA_471	scaffold_5	NW_011952027	1685242	1685453	212	+	1	212	2	0	10	0
lincRNA_472	scaffold_25	NW_011952028	9362	9693	332	?	1	201	2	0	22	7
lincRNA_473	scaffold_25	NW_011952028	252986	253394	409	?	1	409	2	0	223	23
lincRNA_474	scaffold_25	NW_011952028	810630	811144	515	+	1	379	3	0	18	0
lincRNA_475	scaffold_25	NW_011952028	856757	859722	2966	+	1	1197	5	0	36	0
lincRNA_476	scaffold_25	NW_011952028	921531	921995	465	+	1	465	2	0	583	0
lincRNA_477	scaffold_25	NW_011952028	963257	963786	530	+	1	530	2	0	20	0
lincRNA_478	scaffold_25	NW_011952028	1147939	1149390	1452	-	1	364	3	0	132	0
lincRNA_479	scaffold_25	NW_011952028	1399343	1400416	1074	+	1	281	3	1	25	1
lincRNA_480	scaffold_25	NW_011952028	1422936	1423787	852	+	1	617	2	0	66	0
lincRNA_481	scaffold_25	NW_011952028	1576259	1576490	232	+	1	232	2	0	13	0
lincRNA_482	scaffold_25	NW_011952028	1656267	1659157	2891	+	1	910	5	0	109	0
lincRNA_483	scaffold_25	NW_011952028	1763354	1763581	228	+	1	228	2	0	11	0
lincRNA_484	scaffold_25	NW_011952028	1837300	1837869	570	+	1	198	2	0	18	0
lincRNA_485	scaffold_48	NW_011952029	58578	59695	1118	-	1	370	2	0	57	0
lincRNA_486	scaffold_48	NW_011952029	79129	80245	1117	+	1	597	3	0	47	0
lincRNA_487	scaffold_48	NW_011952029	205044	206200	1157	?	1	225	2	0	35	8
lincRNA_488	scaffold_48	NW_011952029	390412	390635	224	+	1	224	2	0	13	0
lincRNA_489	scaffold_48	NW_011952029	416294	416744	451	+	1	219	2	0	18	0
lincRNA_490	scaffold_48	NW_011952029	478470	479395	926	+	1	517	3	0	36	0
lincRNA_491	scaffold_48	NW_011952029	618111	623925	5815	+	1	2116	8	0	70	0
lincRNA_492	scaffold_48	NW_011952029	774169	774539	371	+	1	371	2	0	34	0
lincRNA_493	scaffold_48	NW_011952029	1026507	1028321	1815	+	1	1305	3	0	1543	0
lincRNA_494	scaffold_48	NW_011952029	1026659	1029555	2897	-	2	482	8	5	390	205
lincRNA_495	scaffold_48	NW_011952029	1290951	1291682	732	-	1	732	3	0	88	0
lincRNA_496	scaffold_48	NW_011952029	1339795	1340146	352	+	1	352	3	0	30	0
lincRNA_497	scaffold_48	NW_011952029	1426988	1429327	2340	+	1	101	1	1	47	47
lincRNA_498	scaffold_48	NW_011952029	1673138	1675732	2595	+	1	321	2	0	32	0
lincRNA_499	scaffold_48	NW_011952029	1680636	1680957	322	+	1	322	2	0	50	0
lincRNA_500	scaffold_48	NW_011952029	1799596	1801538	1943	+	1	391	3	0	74	0
lincRNA_501	scaffold_45	NW_011952030	3519	3778	260	+	1	260	2	0	125	0
lincRNA_502	scaffold_45	NW_011952030	396763	397799	1037	+	1	1037	1	0	52	0
lincRNA_503	scaffold_45	NW_011952030	525845	526210	366	-	1	366	1	0	241	0
lincRNA_504	scaffold_45	NW_011952030	676491	677650	1160	?	1	558	4	0	282	94
lincRNA_505	scaffold_45	NW_011952030	693102	693345	244	-	1	244	1	0	38	0
lincRNA_506	scaffold_45	NW_011952030	799132	799440	309	+	1	309	1	0	149	0
lincRNA_507	scaffold_45	NW_011952030	1218632	1218856	225	+	1	225	1	0	38	0
lincRNA_508	scaffold_45	NW_011952030	1361375	1362125	751	+	1	336	3	1	35	2
lincRNA_509	scaffold_45	NW_011952030	1424151	1424509	359	+	1	359	1	0	27	0
lincRNA_510	scaffold_45	NW_011952030	1469417	1469642	226	+	1	226	2	0	14	0
lincRNA_511	scaffold_45	NW_011952030	1478508	1479786	1279	+	1	1279	2	0	566	0
lincRNA_512	scaffold_45	NW_011952030	1522718	1523623	906	+	1	506	2	0	218	0
lincRNA_513	scaffold_45	NW_011952030	1529665	1530823	1159	+	1	1000	4	2	457	15
lincRNA_514	scaffold_45	NW_011952030	1575165	1575932	768	-	1	729	3	1	149	2
lincRNA_515	scaffold_45	NW_011952030	1656411	1657582	1172	+	1	481	2	0	965	0
lincRNA_516	scaffold_45	NW_011952030	1671843	1672240	398	+	1	398	1	0	39	0
lincRNA_517	scaffold_45	NW_011952030	1678021	1678226	206	+	1	206	1	0	16	0
lincRNA_518	scaffold_45	NW_011952030	1696828	1697069	242	+	1	242	2	0	32	0
lincRNA_519	scaffold_45	NW_011952030	1714110	1714392	283	-	1	283	1	0	16	0
lincRNA_520	scaffold_9	NW_011952031	6891	7471	581	-	1	408	3	0	25	0
lincRNA_521	scaffold_9	NW_011952031	45530	45760	231	-	1	231	1	0	23	0
lincRNA_522	scaffold_9	NW_011952031	131974	133732	1759	-	1	375	3	0	20	0
lincRNA_523	scaffold_9	NW_011952031	135705	136419	715	-	1	222	2	0	11	0
lincRNA_524	scaffold_9	NW_011952031	181101	183842	2742	-	1	1569	8	0	300	0
lincRNA_525	scaffold_9	NW_011952031	291272	292739	1468	+	1	1468	3	0	523	0
lincRNA_526	scaffold_9	NW_011952031	663098	663881	784	+	1	784	1	0	902	0
lincRNA_527	scaffold_9	NW_011952031	725279	728189	2911	+	1	2049	8	0	79	0
lincRNA_528	scaffold_9	NW_011952031	1268627	1268923	297	+	1	194	2	0	56	0
lincRNA_529	scaffold_9	NW_011952031	1277532	1278390	859	-	1	395	3	1	55	4
lincRNA_530	scaffold_9	NW_011952031	1294298	1295496	1199	+	1	520	3	0	42	0
lincRNA_531	scaffold_9	NW_011952031	1324331	1324822	492	+	1	492	1	0	1159	0
lincRNA_532	scaffold_9	NW_011952031	1354627	1366314	11688	+	1	6717	16	0	326	0
lincRNA_533	scaffold_9	NW_011952031	1519237	1519525	289	+	1	289	1	0	47	0
lincRNA_534	scaffold_9	NW_011952031	1581810	1582166	357	+	1	357	1	0	48	0
lincRNA_535	scaffold_9	NW_011952031	1608444	1608740	297	-	1	195	2	0	15	0
lincRNA_536	scaffold_9	NW_011952031	1650385	1650589	205	+	1	205	1	0	11	0
lincRNA_537	scaffold_11	NW_011952032	61939	62897	959	+	1	959	2	0	2861	0
lincRNA_538	scaffold_11	NW_011952032	110883	111090	208	+	1	208	2	0	10	0
lincRNA_539	scaffold_11	NW_011952032	157625	159770	2146	+	1	1310	5	0	45	0
lincRNA_540	scaffold_11	NW_011952032	162060	162768	709	+	1	709	2	0	28	0
lincRNA_541	scaffold_11	NW_011952032	173627	173884	258	-	1	258	1	0	123	0
lincRNA_542	scaffold_11	NW_011952032	191399	197040	5642	+	1	433	3	1	1681	165
lincRNA_543	scaffold_11	NW_011952032	232675	237202	4528	+	1	953	8	3	131	15
lincRNA_544	scaffold_11	NW_011952032	247295	247572	278	+	1	278	1	0	15	0
lincRNA_545	scaffold_11	NW_011952032	256726	257694	969	+	1	852	5	0	165	0
lincRNA_546	scaffold_11	NW_011952032	424246	424575	330	+	1	330	2	0	26	0
lincRNA_547	scaffold_11	NW_011952032	428209	429342	1134	+	1	723	2	0	72	0
lincRNA_548	scaffold_11	NW_011952032	454170	454539	370	+	1	370	3	0	20	0
lincRNA_549	scaffold_11	NW_011952032	491415	492926	1512	+	1	1109	3	0	159	0
lincRNA_550	scaffold_11	NW_011952032	498080	503226	5147	+	1	698	3	0	24	0
lincRNA_551	scaffold_11	NW_011952032	507275	507581	307	+	1	307	1	0	84	0
lincRNA_552	scaffold_11	NW_011952032	550200	550499	300	+	1	300	1	0	10	0
lincRNA_553	scaffold_11	NW_011952032	575485	576148	664	-	1	297	2	1	75	7
lincRNA_554	scaffold_11	NW_011952032	586402	587940	1539	-	1	1159	6	0	269	0
lincRNA_555	scaffold_11	NW_011952032	685465	690446	4982	+	1	1256	4	0	36	0
lincRNA_556	scaffold_11	NW_011952032	746655	751452	4798	+	1	1380	5	0	49	0
lincRNA_557	scaffold_11	NW_011952032	838981	839581	601	+	1	601	1	0	54	0
lincRNA_558	scaffold_11	NW_011952032	866518	867587	1070	+	1	574	3	0	33	0
lincRNA_559	scaffold_11	NW_011952032	989785	991348	1564	+	1	827	4	0	76	0
lincRNA_560	scaffold_11	NW_011952032	1002766	1003411	646	+	1	482	4	0	48	0
lincRNA_561	scaffold_11	NW_011952032	1079746	1080954	1209	+	1	1049	4	0	189	0
lincRNA_562	scaffold_11	NW_011952032	1450743	1451206	464	-	1	164	2	0	15	0
lincRNA_563	scaffold_11	NW_011952032	1487333	1487550	218	+	1	218	2	0	24	0
lincRNA_564	scaffold_11	NW_011952032	1513072	1514148	1077	-	1	811	2	0	227	0
lincRNA_565	scaffold_11	NW_011952032	1719991	1720208	218	+	1	218	2	0	11	0
lincRNA_566	scaffold_1	NW_011952033	45995	47165	1171	-	1	246	2	0	11	0
lincRNA_567	scaffold_1	NW_011952033	186611	187310	700	+	1	457	4	0	153	0
lincRNA_568	scaffold_1	NW_011952033	375800	377434	1635	-	1	856	4	0	32	0
lincRNA_569	scaffold_1	NW_011952033	673862	675033	1172	?	1	224	2	0	29	5
lincRNA_570	scaffold_1	NW_011952033	764992	766321	1330	+	1	1143	5	0	63	0
lincRNA_571	scaffold_1	NW_011952033	776030	776969	940	?	1	270	2	0	25	2
lincRNA_572	scaffold_1	NW_011952033	912351	912612	262	+	1	262	2	0	12	0
lincRNA_573	scaffold_1	NW_011952033	913708	914053	346	+	1	346	3	0	34	0
lincRNA_574	scaffold_1	NW_011952033	1001993	1003306	1314	-	1	804	4	0	60	0
lincRNA_575	scaffold_1	NW_011952033	1087727	1088761	1035	-	1	621	4	0	28	0
lincRNA_576	scaffold_1	NW_011952033	1294579	1296497	1919	+	1	730	4	0	75	0
lincRNA_577	scaffold_1	NW_011952033	1741996	1742763	768	+	1	768	2	0	120	0
lincRNA_578	scaffold_1	NW_011952033	1750692	1751664	973	+	1	534	3	0	31	0
lincRNA_579	scaffold_22	NW_011952034	9459	10082	624	+	1	362	3	0	18	0
lincRNA_580	scaffold_22	NW_011952034	66023	68716	2694	+	1	420	4	0	27	0
lincRNA_581	scaffold_22	NW_011952034	102220	103214	995	-	1	995	1	0	461	0
lincRNA_582	scaffold_22	NW_011952034	177441	183962	6522	+	1	3577	11	0	160	0
lincRNA_583	scaffold_22	NW_011952034	191861	197885	6025	-	2	424	6	3	146	20
lincRNA_584	scaffold_22	NW_011952034	199731	200714	984	-	1	863	2	0	141	0
lincRNA_585	scaffold_22	NW_011952034	264658	265812	1155	+	1	985	4	0	233	0
lincRNA_586	scaffold_22	NW_011952034	287401	287608	208	+	1	208	2	0	12	0
lincRNA_587	scaffold_22	NW_011952034	400906	403289	2384	-	1	464	3	0	44	0
lincRNA_588	scaffold_22	NW_011952034	484819	486066	1248	-	3	211	5	4	1785	642
lincRNA_589	scaffold_22	NW_011952034	556466	560012	3547	+	1	558	5	2	37	3
lincRNA_590	scaffold_22	NW_011952034	589530	589783	254	+	1	254	2	0	42	0
lincRNA_591	scaffold_22	NW_011952034	682374	682797	424	+	1	424	3	0	35	0
lincRNA_592	scaffold_22	NW_011952034	1082140	1082416	277	+	1	277	1	0	196	0
lincRNA_593	scaffold_22	NW_011952034	1137011	1137267	257	+	1	257	2	0	17	0
lincRNA_594	scaffold_22	NW_011952034	1187151	1196868	9718	+	1	2088	8	0	86	0
lincRNA_595	scaffold_22	NW_011952034	1492730	1492981	252	+	1	252	2	0	11	0
lincRNA_596	scaffold_52	NW_011952035	14675	18345	3671	+	1	3205	10	0	209	0
lincRNA_597	scaffold_52	NW_011952035	142622	142959	338	+	1	338	3	0	23	0
lincRNA_598	scaffold_52	NW_011952035	258234	258437	204	?	1	204	1	0	67	8
lincRNA_599	scaffold_52	NW_011952035	260088	260500	413	?	1	202	2	0	23	1
lincRNA_600	scaffold_52	NW_011952035	284768	285847	1080	?	1	368	2	0	41	7
lincRNA_601	scaffold_52	NW_011952035	490472	491191	720	-	1	417	2	0	32	0
lincRNA_602	scaffold_52	NW_011952035	559983	560642	660	+	1	660	1	0	515	0
lincRNA_603	scaffold_52	NW_011952035	729227	729521	295	+	1	295	2	0	25	0
lincRNA_604	scaffold_52	NW_011952035	949583	953932	4350	+	1	953	5	0	43	0
lincRNA_605	scaffold_52	NW_011952035	962464	967666	5203	+	1	906	2	0	22	0
lincRNA_606	scaffold_52	NW_011952035	990295	990956	662	+	1	489	2	1	404	1
lincRNA_607	scaffold_52	NW_011952035	1002512	1002902	391	+	1	391	1	0	57	0
lincRNA_608	scaffold_52	NW_011952035	1067769	1070375	2607	+	1	1469	6	0	120	0
lincRNA_609	scaffold_52	NW_011952035	1072902	1075315	2414	+	1	2274	7	0	237	0
lincRNA_610	scaffold_52	NW_011952035	1079531	1080275	745	-	3	83	3	3	18	18
lincRNA_612	scaffold_52	NW_011952035	1124677	1127079	2403	-	1	278	2	1	75	11
lincRNA_611	scaffold_52	NW_011952035	1097418	1097706	289	?	1	289	2	0	79	6
lincRNA_613	scaffold_52	NW_011952035	1346425	1346649	225	+	1	225	2	0	51	0
lincRNA_614	scaffold_52	NW_011952035	1350470	1351379	910	+	1	619	2	0	62	0
lincRNA_615	scaffold_52	NW_011952035	1374650	1376730	2081	+	1	1056	4	0	38	0
lincRNA_616	scaffold_52	NW_011952035	1497469	1498654	1186	+	1	969	3	1	274	8
lincRNA_618	scaffold_52	NW_011952035	1620320	1621094	775	+	1	775	3	0	46	0
lincRNA_617	scaffold_52	NW_011952035	1619999	1620528	530	-	1	278	3	0	18	0
lincRNA_619	scaffold_52	NW_011952035	1627988	1628503	516	+	1	387	3	0	31	0
lincRNA_620	scaffold_17	NW_011952036	6	622	617	-	1	617	1	0	151	0
lincRNA_621	scaffold_17	NW_011952036	159017	159268	252	-	1	252	1	0	80	0
lincRNA_622	scaffold_17	NW_011952036	300657	302031	1375	-	1	263	3	0	20	0
lincRNA_623	scaffold_17	NW_011952036	610606	610829	224	+	1	224	2	0	458	0
lincRNA_624	scaffold_17	NW_011952036	617984	618229	246	+	1	246	2	0	12	0
lincRNA_625	scaffold_17	NW_011952036	639736	639998	263	+	1	263	1	0	13	0
lincRNA_626	scaffold_17	NW_011952036	673509	673721	213	-	1	171	2	1	18	10
lincRNA_627	scaffold_17	NW_011952036	838458	838889	432	+	1	432	2	0	21	0
lincRNA_628	scaffold_17	NW_011952036	1082744	1084359	1616	-	1	355	4	0	129	0
lincRNA_629	scaffold_17	NW_011952036	1280793	1283987	3195	+	1	339	2	1	34	1
lincRNA_630	scaffold_17	NW_011952036	1323161	1328826	5666	+	1	5349	9	0	416	0
lincRNA_631	scaffold_17	NW_011952036	1445287	1448496	3210	-	1	1346	7	0	125	0
lincRNA_632	scaffold_17	NW_011952036	1487082	1487773	692	-	1	395	2	0	28	0
lincRNA_633	scaffold_17	NW_011952036	1489561	1489766	206	+	1	206	2	0	16	0
lincRNA_634	scaffold_17	NW_011952036	1490804	1491492	689	+	1	320	3	0	36	0
lincRNA_635	scaffold_17	NW_011952036	1515819	1516024	206	-	1	206	1	0	39	0
lincRNA_636	scaffold_19	NW_011952037	102907	103623	717	-	1	516	2	0	43	0
lincRNA_637	scaffold_19	NW_011952037	153032	155586	2555	-	1	920	6	0	60	0
lincRNA_638	scaffold_19	NW_011952037	173585	173951	367	+	1	367	2	0	31	0
lincRNA_639	scaffold_19	NW_011952037	219129	221009	1881	+	1	1881	2	0	387	0
lincRNA_640	scaffold_19	NW_011952037	305453	306166	714	?	1	199	2	0	40	12
lincRNA_641	scaffold_19	NW_011952037	338676	340243	1568	+	1	839	4	1	134	2
lincRNA_642	scaffold_19	NW_011952037	381217	381460	244	+	1	244	2	0	37	0
lincRNA_643	scaffold_19	NW_011952037	461014	462498	1485	+	1	664	2	0	18	0
lincRNA_644	scaffold_19	NW_011952037	516553	518415	1863	+	1	852	5	0	113	0
lincRNA_645	scaffold_19	NW_011952037	545986	546210	225	+	1	225	2	0	21	0
lincRNA_646	scaffold_19	NW_011952037	773225	775934	2710	+	1	2710	4	0	1178	0
lincRNA_647	scaffold_19	NW_011952037	967042	969352	2311	+	1	789	2	0	29	0
lincRNA_648	scaffold_19	NW_011952037	970385	973369	2985	+	1	941	3	0	23	0
lincRNA_649	scaffold_19	NW_011952037	1045043	1047627	2585	-	1	396	3	1	51	9
lincRNA_650	scaffold_19	NW_011952037	1207703	1207989	287	?	1	287	2	0	90	6
lincRNA_651	scaffold_19	NW_011952037	1583362	1584130	769	+	1	769	5	0	46	0
lincRNA_652	scaffold_19	NW_011952037	1588345	1589735	1391	+	1	577	2	0	39	0
lincRNA_653	scaffold_13	NW_011952038	3150	4068	919	-	1	325	2	0	10	0
lincRNA_654	scaffold_13	NW_011952038	22760	26934	4175	-	3	1168	8	5	454	64
lincRNA_655	scaffold_13	NW_011952038	80699	85798	5100	+	1	1945	8	0	59	0
lincRNA_656	scaffold_13	NW_011952038	87393	87627	235	+	1	235	1	0	26	0
lincRNA_657	scaffold_13	NW_011952038	102343	107080	4738	+	1	2535	8	0	398	0
lincRNA_658	scaffold_13	NW_011952038	152156	152726	571	?	1	211	2	0	17	5
lincRNA_659	scaffold_13	NW_011952038	317061	318757	1697	+	1	605	4	0	21	0
lincRNA_660	scaffold_13	NW_011952038	594124	595518	1395	+	1	796	4	0	47	0
lincRNA_661	scaffold_13	NW_011952038	618554	618901	348	+	1	348	1	0	10	0
lincRNA_662	scaffold_13	NW_011952038	619990	620549	560	+	1	560	1	0	48	0
lincRNA_663	scaffold_13	NW_011952038	858036	858698	663	-	1	219	2	0	19	0
lincRNA_664	scaffold_13	NW_011952038	994073	994330	258	+	1	258	1	0	54	0
lincRNA_665	scaffold_13	NW_011952038	1124063	1124627	565	+	1	565	1	0	705	0
lincRNA_666	scaffold_13	NW_011952038	1417673	1417916	244	+	1	244	2	0	10	0
lincRNA_667	scaffold_13	NW_011952038	1432057	1433009	953	-	1	211	2	0	10	0
lincRNA_668	scaffold_13	NW_011952038	1563583	1563884	302	-	1	302	1	0	105	0
lincRNA_670	scaffold_74	NW_011952039	50860	52785	1926	+	1	407	3	0	25	0
lincRNA_671	scaffold_74	NW_011952039	153361	153876	516	+	1	516	3	0	38	0
lincRNA_672	scaffold_74	NW_011952039	204785	205635	851	+	1	652	2	0	40	0
lincRNA_673	scaffold_74	NW_011952039	591387	592550	1164	?	1	454	3	0	76	17
lincRNA_674	scaffold_74	NW_011952039	711954	712713	760	+	1	554	5	0	26	0
lincRNA_675	scaffold_74	NW_011952039	713958	714215	258	+	1	258	2	0	37	0
lincRNA_676	scaffold_74	NW_011952039	717412	718712	1301	+	1	434	4	0	24	0
lincRNA_677	scaffold_74	NW_011952039	923943	926358	2416	+	1	1272	3	0	333	0
lincRNA_678	scaffold_74	NW_011952039	953780	956012	2233	+	1	1136	2	0	24018	0
lincRNA_679	scaffold_74	NW_011952039	1039295	1040107	813	+	1	813	4	0	52	0
lincRNA_680	scaffold_74	NW_011952039	1055487	1055736	250	+	1	250	2	0	29	0
lincRNA_681	scaffold_74	NW_011952039	1261324	1261699	376	+	1	376	2	0	38	0
lincRNA_682	scaffold_74	NW_011952039	1274711	1275850	1140	-	1	240	2	0	11	0
lincRNA_683	scaffold_74	NW_011952039	1298534	1298746	213	+	1	213	2	0	13	0
lincRNA_684	scaffold_74	NW_011952039	1357575	1357795	221	+	1	221	2	0	17	0
lincRNA_685	scaffold_74	NW_011952039	1452167	1452589	423	+	1	423	1	0	134	0
lincRNA_686	scaffold_74	NW_011952039	1592763	1593116	354	+	1	354	1	0	17	0
lincRNA_687	scaffold_74	NW_011952039	1594607	1596112	1506	+	1	516	4	0	33	0
lincRNA_688	scaffold_33	NW_011952040	17379	17879	501	+	1	336	3	0	34	0
lincRNA_689	scaffold_33	NW_011952040	187182	188151	970	-	1	240	2	0	12	0
lincRNA_690	scaffold_33	NW_011952040	275653	276470	818	?	1	340	3	0	102	20
lincRNA_691	scaffold_33	NW_011952040	478249	478633	385	+	1	385	2	0	81	0
lincRNA_692	scaffold_33	NW_011952040	614291	615199	909	+	1	909	1	0	1798	0
lincRNA_693	scaffold_33	NW_011952040	726432	728729	2298	+	1	1583	8	0	74	0
lincRNA_694	scaffold_33	NW_011952040	739491	739794	304	+	1	304	2	0	14	0
lincRNA_695	scaffold_33	NW_011952040	803037	803305	269	-	1	241	3	1	18	2
lincRNA_696	scaffold_33	NW_011952040	880932	881891	960	+	1	927	3	1	1174	2
lincRNA_697	scaffold_33	NW_011952040	1174078	1177013	2936	-	1	463	4	0	34	0
lincRNA_698	scaffold_33	NW_011952040	1385893	1387978	2086	+	1	1287	8	0	240	0
lincRNA_699	scaffold_33	NW_011952040	1425066	1429418	4353	+	1	2498	8	0	111	0
lincRNA_700	scaffold_102	NW_011952041	361692	364298	2607	+	1	870	5	0	45	0
lincRNA_701	scaffold_102	NW_011952041	366514	367586	1073	+	1	445	3	0	47	0
lincRNA_702	scaffold_102	NW_011952041	468463	468755	293	+	1	293	2	0	173	0
lincRNA_703	scaffold_102	NW_011952041	481122	481410	289	+	1	289	2	0	14	0
lincRNA_704	scaffold_102	NW_011952041	865588	867841	2254	+	1	554	3	0	123	0
lincRNA_705	scaffold_102	NW_011952041	925210	925784	575	+	1	575	1	0	26	0
lincRNA_706	scaffold_102	NW_011952041	931969	932823	855	+	1	679	2	0	83	0
lincRNA_707	scaffold_102	NW_011952041	964100	964884	785	+	1	606	3	1	103	1
lincRNA_708	scaffold_102	NW_011952041	1007209	1007593	385	+	1	385	2	0	59	0
lincRNA_709	scaffold_102	NW_011952041	1051109	1052697	1589	-	1	603	4	0	33	0
lincRNA_710	scaffold_102	NW_011952041	1106721	1107441	721	-	1	405	2	0	36	0
lincRNA_711	scaffold_102	NW_011952041	1247898	1248859	962	-	1	243	2	0	23	0
lincRNA_712	scaffold_102	NW_011952041	1278006	1278860	855	+	1	855	3	0	102	0
lincRNA_713	scaffold_102	NW_011952041	1280366	1280740	375	+	1	375	1	0	13	0
lincRNA_714	scaffold_102	NW_011952041	1296435	1297795	1361	+	1	587	5	0	108	0
lincRNA_715	scaffold_102	NW_011952041	1396269	1396471	203	+	1	203	2	0	19	0
lincRNA_716	scaffold_102	NW_011952041	1397913	1400581	2669	+	1	1322	5	0	58	0
lincRNA_717	scaffold_102	NW_011952041	1484549	1486385	1837	-	1	336	2	0	43	0
lincRNA_718	scaffold_102	NW_011952041	1626980	1631744	4765	+	1	526	3	0	20	0
lincRNA_719	scaffold_102	NW_011952041	1640506	1641242	737	+	1	179	2	0	13	0
lincRNA_720	scaffold_79	NW_011952042	311010	311817	808	-	1	390	3	0	39	0
lincRNA_721	scaffold_79	NW_011952042	316891	317138	248	+	1	248	1	0	13	0
lincRNA_722	scaffold_79	NW_011952042	341069	341914	846	-	1	846	1	0	358	0
lincRNA_723	scaffold_79	NW_011952042	425292	425915	624	-	1	259	2	0	13	0
lincRNA_725	scaffold_79	NW_011952042	583182	583439	258	+	1	258	2	0	13	0
lincRNA_724	scaffold_79	NW_011952042	536575	536926	352	?	1	352	1	0	472	43
lincRNA_726	scaffold_79	NW_011952042	600666	603148	2483	+	1	1142	4	0	822	0
lincRNA_727	scaffold_79	NW_011952042	888297	889500	1204	?	1	351	3	0	50	14
lincRNA_728	scaffold_79	NW_011952042	1462672	1462921	250	+	1	250	2	0	40	0
lincRNA_729	scaffold_18	NW_011952043	153351	157346	3996	+	1	1624	9	0	206	0
lincRNA_731	scaffold_18	NW_011952043	366080	366466	387	-	1	221	2	0	72	0
lincRNA_730	scaffold_18	NW_011952043	366042	366387	346	+	1	230	2	0	109	0
lincRNA_732	scaffold_18	NW_011952043	370990	371291	302	-	1	302	1	0	18	0
lincRNA_733	scaffold_18	NW_011952043	476310	476642	333	+	1	333	2	0	57	0
lincRNA_734	scaffold_18	NW_011952043	559246	560140	895	+	1	604	3	0	98	0
lincRNA_735	scaffold_18	NW_011952043	575640	575916	277	+	1	277	1	0	488	0
lincRNA_736	scaffold_18	NW_011952043	720141	722253	2113	-	1	2113	1	0	665	0
lincRNA_737	scaffold_18	NW_011952043	762485	763758	1274	+	1	765	2	0	26	0
lincRNA_738	scaffold_18	NW_011952043	772982	773203	222	+	1	222	2	0	12	0
lincRNA_739	scaffold_18	NW_011952043	1173225	1175035	1811	+	1	1811	2	0	2557	0
lincRNA_740	scaffold_18	NW_011952043	1310380	1312396	2017	-	1	591	3	0	63	0
lincRNA_741	scaffold_18	NW_011952043	1342469	1342677	209	+	1	209	2	0	14	0
lincRNA_742	scaffold_18	NW_011952043	1366732	1369047	2316	-	1	2137	4	0	176	0
lincRNA_743	scaffold_18	NW_011952043	1385993	1386298	306	+	1	306	2	0	33	0
lincRNA_745	scaffold_18	NW_011952043	1416820	1418956	2137	-	1	307	2	0	12	0
lincRNA_744	scaffold_18	NW_011952043	1414189	1417975	3787	+	1	722	4	0	49	0
lincRNA_746	scaffold_18	NW_011952043	1501402	1501643	242	+	1	242	1	0	14	0
lincRNA_747	scaffold_18	NW_011952043	1537097	1537999	903	?	1	449	3	0	95	12
lincRNA_748	scaffold_53	NW_011952044	11403	11673	271	+	1	271	1	0	85	0
lincRNA_749	scaffold_53	NW_011952044	131451	131932	482	-	1	482	1	0	125	0
lincRNA_750	scaffold_53	NW_011952044	318986	319871	886	+	1	349	3	0	41	0
lincRNA_751	scaffold_53	NW_011952044	428796	430620	1825	+	1	803	3	0	121	0
lincRNA_752	scaffold_53	NW_011952044	506802	507012	211	+	1	211	2	0	34	0
lincRNA_753	scaffold_53	NW_011952044	510268	510686	419	+	1	419	3	0	25	0
lincRNA_754	scaffold_53	NW_011952044	522594	525085	2492	+	1	665	2	0	32	0
lincRNA_755	scaffold_53	NW_011952044	532081	533349	1269	+	1	1094	4	0	35	0
lincRNA_756	scaffold_53	NW_011952044	588259	588572	314	+	1	314	1	0	15	0
lincRNA_757	scaffold_53	NW_011952044	695678	696141	464	-	1	464	1	0	56	0
lincRNA_758	scaffold_53	NW_011952044	881267	882439	1173	-	1	700	3	0	64	0
lincRNA_759	scaffold_53	NW_011952044	898169	898891	723	+	1	326	3	0	59	0
lincRNA_760	scaffold_53	NW_011952044	917706	917964	259	-	1	259	1	0	20	0
lincRNA_761	scaffold_53	NW_011952044	922440	923374	935	-	1	422	2	0	10	0
lincRNA_762	scaffold_53	NW_011952044	994979	1001894	6916	+	1	2895	10	0	114	0
lincRNA_763	scaffold_53	NW_011952044	1224357	1225605	1249	+	1	589	3	0	64	0
lincRNA_764	scaffold_53	NW_011952044	1258451	1258681	231	+	1	231	2	0	23	0
lincRNA_765	scaffold_53	NW_011952044	1263440	1263693	254	+	1	254	2	0	28	0
lincRNA_766	scaffold_53	NW_011952044	1367691	1368426	736	-	1	232	2	0	27	0
lincRNA_767	scaffold_20	NW_011952051	104518	105332	815	-	1	687	3	0	50	0
lincRNA_768	scaffold_20	NW_011952051	109729	110057	329	-	1	329	1	0	38	0
lincRNA_769	scaffold_20	NW_011952051	262369	265321	2953	+	1	1393	8	0	90	0
lincRNA_770	scaffold_20	NW_011952051	298020	306176	8157	+	1	2880	11	0	81	0
lincRNA_771	scaffold_32	NW_011952045	84388	87041	2654	-	1	596	2	0	215	0
lincRNA_772	scaffold_32	NW_011952045	305316	306149	834	-	1	300	3	0	23	0
lincRNA_773	scaffold_32	NW_011952045	362758	363030	273	+	1	273	1	0	73	0
lincRNA_774	scaffold_32	NW_011952045	526791	527396	606	+	1	606	4	0	40	0
lincRNA_775	scaffold_32	NW_011952045	913890	916753	2864	+	1	1720	8	0	65	0
lincRNA_776	scaffold_32	NW_011952045	920289	920577	289	+	1	289	2	0	85	0
lincRNA_777	scaffold_32	NW_011952045	943474	944259	786	+	1	786	2	0	199	0
lincRNA_778	scaffold_32	NW_011952045	960085	961892	1808	+	1	1635	5	0	967	0
lincRNA_779	scaffold_32	NW_011952045	1023449	1025639	2191	-	1	314	3	0	32	0
lincRNA_780	scaffold_32	NW_011952045	1066444	1066807	364	-	1	253	2	1	19	11
lincRNA_781	scaffold_32	NW_011952045	1213155	1214402	1248	+	1	1248	2	0	244	0
lincRNA_782	scaffold_32	NW_011952045	1226621	1229234	2614	+	1	2437	10	0	366	0
lincRNA_783	scaffold_32	NW_011952045	1283113	1285274	2162	+	1	342	3	2	105	17
lincRNA_784	scaffold_32	NW_011952045	1502835	1503089	255	+	1	255	1	0	14	0
lincRNA_785	scaffold_32	NW_011952045	1542365	1544225	1861	+	1	1008	3	0	1565	0
lincRNA_786	scaffold_73	NW_011952046	346401	346872	472	+	1	472	3	0	49	0
lincRNA_787	scaffold_73	NW_011952046	454340	454803	464	+	1	464	1	0	20	0
lincRNA_788	scaffold_73	NW_011952046	753484	753693	210	+	1	210	2	0	15	0
lincRNA_789	scaffold_73	NW_011952046	997177	999523	2347	+	1	874	3	0	54	0
lincRNA_790	scaffold_73	NW_011952046	1020184	1020510	327	+	1	327	2	0	22	0
lincRNA_791	scaffold_73	NW_011952046	1092563	1092964	402	+	1	402	1	0	39	0
lincRNA_792	scaffold_73	NW_011952046	1176290	1176764	475	?	1	215	2	0	31	13
lincRNA_793	scaffold_73	NW_011952046	1225071	1225583	513	+	1	513	3	0	27	0
lincRNA_794	scaffold_73	NW_011952046	1308061	1309569	1509	-	1	1509	6	0	90	0
lincRNA_795	scaffold_73	NW_011952046	1337899	1340015	2117	+	1	2117	1	0	1124	0
lincRNA_796	scaffold_73	NW_011952046	1352779	1353151	373	-	1	373	1	0	94	0
lincRNA_797	scaffold_73	NW_011952046	1467002	1467903	902	+	1	902	1	0	845	0
lincRNA_798	scaffold_73	NW_011952046	1524217	1524436	220	+	1	220	1	0	400	0
lincRNA_799	scaffold_36	NW_011952047	346592	348765	2174	-	1	400	3	0	18	0
lincRNA_800	scaffold_36	NW_011952047	360198	361440	1243	-	1	419	3	0	22	0
lincRNA_801	scaffold_36	NW_011952047	698767	701416	2650	+	1	1155	5	0	45	0
lincRNA_802	scaffold_36	NW_011952047	1026887	1027855	969	+	1	428	3	0	75	0
lincRNA_803	scaffold_27	NW_011952048	366358	369320	2963	+	1	731	3	0	118	0
lincRNA_804	scaffold_27	NW_011952048	381292	381539	248	+	1	248	2	0	15	0
lincRNA_805	scaffold_27	NW_011952048	815769	815988	220	+	1	220	2	0	48	0
lincRNA_806	scaffold_27	NW_011952048	973897	974139	243	+	1	243	2	0	11	0
lincRNA_807	scaffold_27	NW_011952048	1093936	1094136	201	+	1	201	2	0	11	0
lincRNA_808	scaffold_27	NW_011952048	1098086	1098641	556	+	1	556	1	0	49	0
lincRNA_809	scaffold_27	NW_011952048	1227128	1227877	750	+	1	750	2	0	194	0
lincRNA_810	scaffold_27	NW_011952048	1355997	1356210	214	+	1	214	1	0	79	0
lincRNA_811	scaffold_23	NW_011952049	15793	16243	451	+	1	451	2	0	22	0
lincRNA_812	scaffold_23	NW_011952049	45354	45949	596	-	1	304	2	0	26	0
lincRNA_813	scaffold_23	NW_011952049	111363	112828	1466	-	1	126	2	1	17	6
lincRNA_814	scaffold_23	NW_011952049	181426	183623	2198	+	1	1688	4	0	226	0
lincRNA_815	scaffold_23	NW_011952049	217018	217233	216	-	1	216	1	0	36	0
lincRNA_816	scaffold_23	NW_011952049	252987	253880	894	+	1	330	3	0	24	0
lincRNA_817	scaffold_23	NW_011952049	278298	279798	1501	+	1	1501	1	0	198	0
lincRNA_818	scaffold_23	NW_011952049	493962	494303	342	+	1	342	1	0	32	0
lincRNA_819	scaffold_23	NW_011952049	733627	733887	261	-	1	261	1	0	13	0
lincRNA_820	scaffold_23	NW_011952049	1152550	1152817	268	+	1	268	1	0	15	0
lincRNA_821	scaffold_23	NW_011952049	1244631	1246520	1890	-	1	1584	4	1	172	4
lincRNA_822	scaffold_23	NW_011952049	1264686	1269024	4339	-	1	1048	10	5	310	22
lincRNA_823	scaffold_130	NW_011952050	172253	176665	4413	-	1	1267	7	0	51	0
lincRNA_824	scaffold_130	NW_011952050	186793	187000	208	+	1	208	2	0	58	0
lincRNA_825	scaffold_130	NW_011952050	344149	344422	274	+	1	274	2	0	15	0
lincRNA_826	scaffold_130	NW_011952050	348439	348685	247	+	1	247	2	0	47	0
lincRNA_827	scaffold_130	NW_011952050	366085	368759	2675	+	1	881	3	0	22	0
lincRNA_828	scaffold_130	NW_011952050	385772	386041	270	+	1	270	1	0	48	0
lincRNA_829	scaffold_130	NW_011952050	439860	440794	935	+	2	424	5	3	692	100
lincRNA_830	scaffold_130	NW_011952050	659896	660279	384	+	1	384	2	0	86	0
lincRNA_832	scaffold_130	NW_011952050	843466	844613	1148	-	1	838	4	0	45	0
lincRNA_833	scaffold_130	NW_011952050	846768	849092	2325	+	1	1622	7	0	394	0
lincRNA_834	scaffold_130	NW_011952050	1109407	1110992	1586	-	1	883	4	0	42	0
lincRNA_835	scaffold_130	NW_011952050	1122027	1122865	839	-	1	204	2	0	12	0
lincRNA_836	scaffold_130	NW_011952050	1127345	1127852	508	+	1	508	2	0	12	0
lincRNA_837	scaffold_130	NW_011952050	1227409	1228935	1527	-	1	1527	3	0	176	0
lincRNA_838	scaffold_130	NW_011952050	1231471	1233310	1840	-	1	1343	4	0	182	0
lincRNA_839	scaffold_130	NW_011952050	1344476	1347437	2962	+	1	1878	7	0	415	0
lincRNA_840	scaffold_29	NW_011952052	1	705	705	-	1	282	2	1	235	2
lincRNA_841	scaffold_29	NW_011952052	73515	74549	1035	-	1	716	4	0	104	0
lincRNA_842	scaffold_29	NW_011952052	258882	259981	1100	?	1	215	2	0	12	0
lincRNA_843	scaffold_29	NW_011952052	502263	510074	7812	+	1	1248	5	0	45	0
lincRNA_844	scaffold_29	NW_011952052	511898	517165	5268	+	1	1856	8	0	68	0
lincRNA_845	scaffold_29	NW_011952052	577958	578330	373	-	1	373	1	0	129	0
lincRNA_846	scaffold_29	NW_011952052	650970	653152	2183	+	1	1015	5	0	34	0
lincRNA_847	scaffold_29	NW_011952052	694322	695181	860	+	1	327	3	0	37	0
lincRNA_848	scaffold_29	NW_011952052	945656	947054	1399	+	1	282	3	0	15	0
lincRNA_849	scaffold_29	NW_011952052	950187	950574	388	+	1	388	1	0	273	0
lincRNA_850	scaffold_29	NW_011952052	977272	977640	369	+	1	369	1	0	28	0
lincRNA_851	scaffold_29	NW_011952052	1152649	1154336	1688	-	1	543	3	0	55	0
lincRNA_852	scaffold_29	NW_011952052	1312771	1314473	1703	+	1	1179	3	0	113	0
lincRNA_853	scaffold_29	NW_011952052	1322120	1322373	254	-	1	254	1	0	22	0
lincRNA_854	scaffold_29	NW_011952052	1384773	1385327	555	-	1	284	2	0	11	0
lincRNA_855	scaffold_29	NW_011952052	1405019	1406165	1147	+	1	973	2	0	356	0
lincRNA_856	scaffold_162	NW_011952053	973	1197	225	+	1	225	2	0	29	0
lincRNA_857	scaffold_162	NW_011952053	5688	8433	2746	-	1	341	3	0	37	0
lincRNA_858	scaffold_162	NW_011952053	32290	33292	1003	+	1	753	3	0	155	0
lincRNA_859	scaffold_162	NW_011952053	312713	313112	400	-	1	400	2	0	16	0
lincRNA_860	scaffold_162	NW_011952053	540803	542144	1342	-	1	1342	2	0	235	0
lincRNA_861	scaffold_162	NW_011952053	573481	574574	1094	+	1	911	2	0	187	0
lincRNA_862	scaffold_162	NW_011952053	987455	988133	679	+	1	414	2	0	24	0
lincRNA_863	scaffold_162	NW_011952053	1017623	1019032	1410	+	1	466	4	0	35	0
lincRNA_864	scaffold_162	NW_011952053	1064761	1064968	208	+	1	208	2	0	13	0
lincRNA_865	scaffold_162	NW_011952053	1071615	1071831	217	+	1	217	1	0	805	0
lincRNA_866	scaffold_162	NW_011952053	1073104	1073358	255	-	1	255	1	0	115	0
lincRNA_867	scaffold_162	NW_011952053	1086235	1086606	372	-	1	372	1	0	126	0
lincRNA_868	scaffold_162	NW_011952053	1389602	1390028	427	+	1	427	1	0	53	0
lincRNA_869	scaffold_162	NW_011952053	1458317	1459574	1258	-	1	643	2	0	31	0
lincRNA_870	scaffold_59	NW_011952054	64872	65421	550	-	1	550	1	0	734	0
lincRNA_871	scaffold_59	NW_011952054	86530	87301	772	+	1	772	1	0	311	0
lincRNA_872	scaffold_59	NW_011952054	114360	115826	1467	-	1	373	3	0	41	0
lincRNA_873	scaffold_59	NW_011952054	155337	155786	450	+	1	450	1	0	30	0
lincRNA_874	scaffold_59	NW_011952054	276385	277010	626	+	1	626	1	0	477	0
lincRNA_875	scaffold_59	NW_011952054	299708	299923	216	-	1	216	2	0	16	0
lincRNA_876	scaffold_59	NW_011952054	322011	323005	995	+	1	995	4	0	155	0
lincRNA_877	scaffold_59	NW_011952054	358565	359094	530	+	1	530	1	0	199	0
lincRNA_878	scaffold_59	NW_011952054	362098	363150	1053	-	1	1053	3	0	67	0
lincRNA_879	scaffold_59	NW_011952054	404306	407169	2864	+	1	376	2	0	12	0
lincRNA_880	scaffold_59	NW_011952054	422560	426031	3472	+	1	455	2	0	12	0
lincRNA_881	scaffold_59	NW_011952054	445197	446016	820	-	1	787	2	1	213	3
lincRNA_882	scaffold_59	NW_011952054	487800	488404	605	?	1	237	2	0	112	33
lincRNA_883	scaffold_59	NW_011952054	573020	577174	4155	+	1	1045	6	0	432	0
lincRNA_884	scaffold_59	NW_011952054	1257485	1257833	349	+	1	349	1	0	512	0
lincRNA_885	scaffold_59	NW_011952054	1359168	1359862	695	-	1	573	3	0	107	0
lincRNA_886	scaffold_37	NW_011952055	81874	82394	521	+	1	259	3	0	21	0
lincRNA_887	scaffold_37	NW_011952055	204070	206256	2187	+	1	585	5	0	66	0
lincRNA_888	scaffold_37	NW_011952055	263828	264187	360	+	1	360	2	0	15	0
lincRNA_889	scaffold_37	NW_011952055	285284	286107	824	-	1	432	2	0	96	0
lincRNA_890	scaffold_37	NW_011952055	378739	381351	2613	+	1	1544	7	0	318	0
lincRNA_891	scaffold_37	NW_011952055	420495	420795	301	-	1	301	2	0	37	0
lincRNA_892	scaffold_37	NW_011952055	692620	693583	964	-	1	531	3	0	35	0
lincRNA_893	scaffold_37	NW_011952055	826938	828984	2047	-	1	923	4	0	45	0
lincRNA_894	scaffold_37	NW_011952055	1122333	1122547	215	+	1	215	2	0	10	0
lincRNA_895	scaffold_37	NW_011952055	1263066	1263376	311	+	1	311	1	0	87	0
lincRNA_896	scaffold_37	NW_011952055	1324023	1326886	2864	+	1	2864	1	0	2949	0
lincRNA_897	scaffold_37	NW_011952055	1330411	1330903	493	+	1	345	2	0	13	0
lincRNA_898	scaffold_37	NW_011952055	1347451	1350014	2564	+	1	493	4	0	35	0
lincRNA_899	scaffold_199	NW_011952056	32828	36037	3210	+	1	1832	4	0	246	0
lincRNA_900	scaffold_199	NW_011952056	48508	48901	394	-	1	394	1	0	22	0
lincRNA_901	scaffold_199	NW_011952056	83348	84819	1472	+	1	633	2	0	196	0
lincRNA_902	scaffold_199	NW_011952056	89950	90938	989	-	1	213	2	0	12	0
lincRNA_903	scaffold_199	NW_011952056	103203	103869	667	-	1	345	3	0	27	0
lincRNA_904	scaffold_199	NW_011952056	225931	235824	9894	+	1	2335	9	0	69	0
lincRNA_905	scaffold_199	NW_011952056	246629	247217	589	-	1	320	2	0	13	0
lincRNA_906	scaffold_199	NW_011952056	266195	266550	356	+	1	356	1	0	191	0
lincRNA_907	scaffold_199	NW_011952056	268666	268875	210	+	1	210	2	0	17	0
lincRNA_908	scaffold_199	NW_011952056	408341	409837	1497	+	2	477	5	3	34	12
lincRNA_909	scaffold_199	NW_011952056	453923	456376	2454	+	1	701	3	0	21	0
lincRNA_910	scaffold_199	NW_011952056	496548	496813	266	+	1	266	1	0	18	0
lincRNA_912	scaffold_199	NW_011952056	551851	552108	258	+	1	258	1	0	10	0
lincRNA_911	scaffold_199	NW_011952056	546192	547170	979	-	1	250	2	0	11	0
lincRNA_913	scaffold_199	NW_011952056	571263	571555	293	+	1	293	2	0	19	0
lincRNA_914	scaffold_199	NW_011952056	634910	635194	285	+	1	285	1	0	115	0
lincRNA_915	scaffold_199	NW_011952056	669322	671340	2019	+	1	1089	5	0	42	0
lincRNA_916	scaffold_199	NW_011952056	779996	780732	737	+	1	345	3	1	61	4
lincRNA_917	scaffold_199	NW_011952056	966904	967130	227	+	1	227	2	0	42	0
lincRNA_918	scaffold_199	NW_011952056	1156317	1156893	577	-	1	213	2	1	249	1
lincRNA_919	scaffold_199	NW_011952056	1162486	1163613	1128	-	1	1018	4	0	248	0
lincRNA_920	scaffold_199	NW_011952056	1236550	1236905	356	+	1	356	2	0	22	0
lincRNA_921	scaffold_71	NW_011952057	87787	93045	5259	+	1	1313	6	0	33	0
lincRNA_922	scaffold_71	NW_011952057	227701	228077	377	-	1	377	2	0	24	0
lincRNA_923	scaffold_71	NW_011952057	526943	527175	233	+	1	233	2	0	31	0
lincRNA_924	scaffold_71	NW_011952057	661804	662070	267	-	1	267	1	0	36	0
lincRNA_925	scaffold_71	NW_011952057	717743	718977	1235	+	1	506	3	0	20	0
lincRNA_926	scaffold_71	NW_011952057	723331	726242	2912	+	1	1253	5	0	45	0
lincRNA_927	scaffold_71	NW_011952057	751118	757232	6115	+	1	1241	5	0	41	0
lincRNA_928	scaffold_71	NW_011952057	760979	762796	1818	+	1	854	3	0	26	0
lincRNA_929	scaffold_71	NW_011952057	781569	783313	1745	+	1	1200	5	0	67	0
lincRNA_930	scaffold_71	NW_011952057	872774	873538	765	+	1	166	2	0	12	0
lincRNA_931	scaffold_71	NW_011952057	918723	919752	1030	-	1	219	2	0	15	0
lincRNA_932	scaffold_71	NW_011952057	958716	958987	272	+	1	272	2	0	38	0
lincRNA_933	scaffold_71	NW_011952057	972464	972884	421	-	1	396	3	1	55	3
lincRNA_934	scaffold_71	NW_011952057	1121304	1122742	1439	+	1	655	3	0	53	0
lincRNA_935	scaffold_71	NW_011952057	1294347	1295134	788	-	1	490	2	0	53	0
lincRNA_936	scaffold_71	NW_011952057	1338501	1339824	1324	+	1	1324	2	0	1258	0
lincRNA_937	scaffold_24	NW_011952058	447270	447651	382	+	1	382	1	0	258	0
lincRNA_938	scaffold_24	NW_011952058	479672	480430	759	?	1	225	2	0	56	13
lincRNA_939	scaffold_24	NW_011952058	694396	694925	530	?	1	237	2	0	31	5
lincRNA_940	scaffold_24	NW_011952058	921836	924176	2341	-	1	228	2	0	17	0
lincRNA_941	scaffold_24	NW_011952058	975501	977584	2084	-	1	286	2	0	22	0
lincRNA_942	scaffold_24	NW_011952058	1072150	1072608	459	+	1	459	3	0	45	0
lincRNA_944	scaffold_24	NW_011952058	1102627	1103888	1262	-	1	1126	4	0	117	0
lincRNA_943	scaffold_24	NW_011952058	1101882	1103085	1204	+	1	1164	2	1	578	4
lincRNA_945	scaffold_24	NW_011952058	1202548	1206110	3563	+	1	1293	7	2	368	25
lincRNA_946	scaffold_24	NW_011952058	1208306	1211303	2998	+	1	2136	5	0	623	0
lincRNA_947	scaffold_24	NW_011952058	1353320	1355045	1726	-	1	778	4	0	87	0
lincRNA_948	scaffold_24	NW_011952058	1359528	1360277	750	+	1	568	2	0	143	0
lincRNA_949	scaffold_28	NW_011952059	195058	195280	223	+	1	223	2	0	26	0
lincRNA_950	scaffold_28	NW_011952059	280872	281244	373	+	1	373	3	0	139	0
lincRNA_951	scaffold_28	NW_011952059	317955	318619	665	+	1	520	3	0	26	0
lincRNA_952	scaffold_28	NW_011952059	382789	385989	3201	+	1	806	4	0	22	0
lincRNA_953	scaffold_28	NW_011952059	493410	493641	232	+	1	232	2	0	17	0
lincRNA_954	scaffold_28	NW_011952059	507566	508340	775	+	1	537	3	0	260	0
lincRNA_955	scaffold_28	NW_011952059	624435	624641	207	+	1	207	2	0	10	0
lincRNA_956	scaffold_28	NW_011952059	704407	704747	341	-	1	341	1	0	48	0
lincRNA_957	scaffold_28	NW_011952059	734132	734677	546	+	1	446	3	0	43	0
lincRNA_958	scaffold_28	NW_011952059	792237	796071	3835	-	1	1334	7	0	131	0
lincRNA_959	scaffold_28	NW_011952059	924865	933669	8805	-	1	4347	19	0	153	0
lincRNA_960	scaffold_28	NW_011952059	1143259	1144037	779	-	1	320	2	0	146	0
lincRNA_962	scaffold_28	NW_011952059	1200935	1204652	3718	+	1	2133	7	0	78	0
lincRNA_961	scaffold_28	NW_011952059	1182596	1183611	1016	-	1	887	3	1	220	15
lincRNA_963	scaffold_28	NW_011952059	1266207	1273340	7134	-	1	4621	11	0	325	0
lincRNA_964	scaffold_26	NW_011952060	63722	63928	207	+	1	207	2	0	24	0
lincRNA_965	scaffold_26	NW_011952060	68532	69000	469	+	1	165	2	0	21	0
lincRNA_966	scaffold_26	NW_011952060	88034	90922	2889	+	1	885	3	0	39	0
lincRNA_967	scaffold_26	NW_011952060	229794	233013	3220	+	1	1055	5	0	38	0
lincRNA_968	scaffold_26	NW_011952060	249055	249596	542	+	1	542	1	0	104	0
lincRNA_969	scaffold_26	NW_011952060	254187	258175	3989	+	1	1104	4	0	36	0
lincRNA_970	scaffold_26	NW_011952060	266124	268204	2081	+	1	481	2	0	36	0
lincRNA_971	scaffold_26	NW_011952060	840971	841901	931	-	1	553	2	0	106	0
lincRNA_972	scaffold_26	NW_011952060	863009	863648	640	+	1	468	4	0	44	0
lincRNA_973	scaffold_26	NW_011952060	892603	894499	1897	-	1	341	4	2	1044	12
lincRNA_974	scaffold_26	NW_011952060	1078982	1080343	1362	+	1	465	3	0	85	0
lincRNA_975	scaffold_26	NW_011952060	1160529	1160758	230	-	1	230	1	0	46	0
lincRNA_976	scaffold_26	NW_011952060	1164230	1164957	728	+	1	320	2	0	284	0
lincRNA_977	scaffold_26	NW_011952060	1286973	1288168	1196	+	1	1196	1	0	2323	0
lincRNA_978	scaffold_175	NW_011952061	38	981	944	+	1	685	2	0	25	0
lincRNA_979	scaffold_175	NW_011952061	42639	42920	282	+	1	282	2	0	11	0
lincRNA_980	scaffold_175	NW_011952061	282886	283726	841	+	1	841	3	0	199	0
lincRNA_981	scaffold_175	NW_011952061	802398	802676	279	+	1	279	2	0	84	0
lincRNA_982	scaffold_175	NW_011952061	820239	820601	363	+	1	363	3	0	67	0
lincRNA_983	scaffold_175	NW_011952061	885808	886606	799	+	1	491	3	0	45	0
lincRNA_984	scaffold_175	NW_011952061	911817	912162	346	+	1	346	3	0	78	0
lincRNA_985	scaffold_175	NW_011952061	1005100	1008622	3523	+	1	2400	10	0	535	0
lincRNA_986	scaffold_175	NW_011952061	1090779	1090991	213	+	1	213	1	0	12	0
lincRNA_987	scaffold_175	NW_011952061	1095768	1096047	280	+	1	280	2	0	54	0
lincRNA_988	scaffold_175	NW_011952061	1150321	1151755	1435	+	1	860	4	0	42	0
lincRNA_989	scaffold_175	NW_011952061	1154783	1157382	2600	+	1	1234	4	0	303	0
lincRNA_990	scaffold_175	NW_011952061	1216119	1217896	1778	+	1	1091	5	0	637	0
lincRNA_991	scaffold_175	NW_011952061	1228956	1230348	1393	-	1	684	4	0	28	0
lincRNA_992	scaffold_95	NW_011952062	96422	96846	425	+	1	425	1	0	39	0
lincRNA_993	scaffold_95	NW_011952062	126453	127490	1038	?	1	238	2	0	33	3
lincRNA_994	scaffold_95	NW_011952062	126710	127878	1169	-	1	708	4	1	103	3
lincRNA_995	scaffold_95	NW_011952062	131346	131691	346	-	1	346	1	0	12	0
lincRNA_996	scaffold_95	NW_011952062	198818	199927	1110	+	1	591	5	0	34	0
lincRNA_997	scaffold_95	NW_011952062	390085	390423	339	?	1	339	2	0	62	11
lincRNA_998	scaffold_95	NW_011952062	487391	488149	759	-	1	657	3	0	40	0
lincRNA_999	scaffold_95	NW_011952062	697225	698414	1190	+	1	963	2	0	171	0
lincRNA_1000	scaffold_95	NW_011952062	802053	802309	257	+	1	257	1	0	22	0
lincRNA_1001	scaffold_95	NW_011952062	842603	843601	999	+	1	519	3	0	24	0
lincRNA_1002	scaffold_95	NW_011952062	860131	861793	1663	+	1	884	4	0	746	0
lincRNA_1003	scaffold_95	NW_011952062	905303	905635	333	+	1	333	1	0	84	0
lincRNA_1004	scaffold_95	NW_011952062	906911	907296	386	+	1	386	2	0	33	0
lincRNA_1005	scaffold_95	NW_011952062	942096	943511	1416	+	1	442	2	0	19	0
lincRNA_1006	scaffold_95	NW_011952062	1058480	1059198	719	+	1	318	2	0	22	0
lincRNA_1007	scaffold_95	NW_011952062	1059345	1060306	962	-	1	212	2	0	12	0
lincRNA_1008	scaffold_211	NW_011952063	13640	14027	388	-	1	246	2	0	124	0
lincRNA_1009	scaffold_211	NW_011952063	36562	37132	571	+	1	451	2	0	14	0
lincRNA_1010	scaffold_211	NW_011952063	284213	284497	285	-	1	285	2	0	13	0
lincRNA_1012	scaffold_211	NW_011952063	368326	368854	529	+	1	424	2	0	91	0
lincRNA_1013	scaffold_211	NW_011952063	377370	377623	254	+	1	254	1	0	13	0
lincRNA_1011	scaffold_211	NW_011952063	323255	323766	512	?	1	255	2	0	35	17
lincRNA_1014	scaffold_211	NW_011952063	444142	444388	247	+	1	247	2	0	20	0
lincRNA_1015	scaffold_211	NW_011952063	537925	538138	214	+	1	214	2	0	59	0
lincRNA_1016	scaffold_211	NW_011952063	615604	620460	4857	+	1	1562	5	0	44	0
lincRNA_1017	scaffold_211	NW_011952063	646829	650676	3848	+	1	2180	8	0	78	0
lincRNA_1018	scaffold_211	NW_011952063	723032	724056	1025	+	1	885	3	0	34	0
lincRNA_1019	scaffold_211	NW_011952063	832694	835389	2696	+	1	1099	3	0	258	0
lincRNA_1020	scaffold_211	NW_011952063	1011416	1012702	1287	-	1	512	3	1	375	15
lincRNA_1021	scaffold_211	NW_011952063	1034077	1034389	313	+	1	313	1	0	27	0
lincRNA_1022	scaffold_211	NW_011952063	1082868	1084353	1486	+	1	180	2	0	24	0
lincRNA_1023	scaffold_211	NW_011952063	1165016	1165998	983	+	1	514	3	0	18	0
lincRNA_1024	scaffold_38	NW_011952064	145012	145229	218	+	1	218	2	0	10	0
lincRNA_1025	scaffold_38	NW_011952064	188966	189193	228	+	1	228	2	0	125	0
lincRNA_1026	scaffold_38	NW_011952064	292837	294390	1554	-	1	394	3	0	22	0
lincRNA_1027	scaffold_38	NW_011952064	449730	449961	232	+	1	232	2	0	17	0
lincRNA_1028	scaffold_38	NW_011952064	477810	478056	247	?	1	247	2	0	85	30
lincRNA_1029	scaffold_38	NW_011952064	538611	539262	652	?	1	303	2	0	237	56
lincRNA_1030	scaffold_38	NW_011952064	543004	543243	240	?	1	240	2	0	33	8
lincRNA_1031	scaffold_38	NW_011952064	639544	639840	297	?	1	297	2	0	430	20
lincRNA_1032	scaffold_38	NW_011952064	677462	677700	239	-	1	239	1	0	68	0
lincRNA_1033	scaffold_38	NW_011952064	859506	859750	245	+	1	245	2	0	35	0
lincRNA_1034	scaffold_38	NW_011952064	1007740	1011020	3281	+	1	1899	5	0	107	0
lincRNA_1035	scaffold_38	NW_011952064	1237155	1237547	393	+	1	393	2	0	16	0
lincRNA_1036	scaffold_44	NW_011952065	6540	7370	831	+	1	831	4	0	170	0
lincRNA_1037	scaffold_44	NW_011952065	213602	213814	213	+	1	213	1	0	16	0
lincRNA_1038	scaffold_44	NW_011952065	272256	272570	315	+	1	315	1	0	50	0
lincRNA_1039	scaffold_44	NW_011952065	553761	555848	2088	+	1	786	4	0	54	0
lincRNA_1040	scaffold_44	NW_011952065	727204	729614	2411	+	1	803	8	4	148	13
lincRNA_1041	scaffold_44	NW_011952065	790978	791287	310	+	1	310	1	0	1051	0
lincRNA_1042	scaffold_44	NW_011952065	1125340	1135215	9876	+	1	3243	10	0	131	0
lincRNA_1043	scaffold_166	NW_011952066	121638	124002	2365	+	1	1205	2	0	267	0
lincRNA_1044	scaffold_166	NW_011952066	185062	185302	241	+	1	241	2	0	13	0
lincRNA_1045	scaffold_166	NW_011952066	265733	266045	313	+	1	313	3	0	42	0
lincRNA_1046	scaffold_166	NW_011952066	374020	375210	1191	+	1	652	4	0	70	0
lincRNA_1047	scaffold_166	NW_011952066	770374	770585	212	-	1	212	2	0	17	0
lincRNA_1048	scaffold_166	NW_011952066	850928	852223	1296	+	1	398	3	0	65	0
lincRNA_1049	scaffold_166	NW_011952066	854543	857292	2750	-	1	869	6	0	96	0
lincRNA_1050	scaffold_166	NW_011952066	949529	949731	203	+	1	203	2	0	15	0
lincRNA_1051	scaffold_166	NW_011952066	952023	952297	275	+	1	275	1	0	28	0
lincRNA_1052	scaffold_166	NW_011952066	959424	959641	218	-	1	218	1	0	263	0
lincRNA_1053	scaffold_166	NW_011952066	974422	975161	740	-	1	519	2	0	206	0
lincRNA_1054	scaffold_166	NW_011952066	983103	990208	7106	-	1	3767	14	0	240	0
lincRNA_1055	scaffold_106	NW_011952067	1	6466	6466	+	1	1756	7	0	60	0
lincRNA_1657	scaffold_106	NW_011952067	25267	25825	559	+	1	232	2	0	13	0
lincRNA_1689	scaffold_106	NW_011952067	259580	261127	1548	+	1	1187	7	0	176	0
lincRNA_2400	scaffold_106	NW_011952067	547969	550174	2206	+	1	882	5	0	242	0
lincRNA_2456	scaffold_106	NW_011952067	565020	566042	1023	+	1	666	2	0	22	0
lincRNA_3238	scaffold_106	NW_011952067	604730	606530	1801	+	1	748	5	0	60	0
lincRNA_3437	scaffold_106	NW_011952067	628508	632940	4433	+	1	1711	8	0	67	0
lincRNA_3446	scaffold_106	NW_011952067	849866	850132	267	+	1	267	1	0	35	0
lincRNA_3488	scaffold_106	NW_011952067	912959	913636	678	-	1	231	2	0	15	0
lincRNA_3616	scaffold_106	NW_011952067	1063516	1064634	1119	+	1	773	3	1	11231	1998
lincRNA_3771	scaffold_106	NW_011952067	1091238	1092268	1031	+	1	1031	3	0	213	0
lincRNA_3775	scaffold_106	NW_011952067	1130608	1130835	228	+	1	228	2	0	19	0
lincRNA_3783	scaffold_106	NW_011952067	1168870	1174022	5153	-	1	223	2	1	562	39
lincRNA_3802	scaffold_106	NW_011952067	1187190	1187540	351	+	1	351	1	0	13	0
lincRNA_3846	scaffold_106	NW_011952067	1223202	1224976	1775	+	1	874	5	0	104	0
lincRNA_3850	scaffold_34	NW_011952068	301	3321	3021	+	1	3021	1	0	5080	0
lincRNA_3852	scaffold_34	NW_011952068	141759	142180	422	+	1	422	3	0	32	0
lincRNA_3863	scaffold_34	NW_011952068	156932	157137	206	+	1	206	1	0	13	0
lincRNA_3866	scaffold_34	NW_011952068	167045	167310	266	+	1	266	1	0	22	0
lincRNA_3871	scaffold_34	NW_011952068	257310	261462	4153	+	1	1068	6	0	36	0
lincRNA_1075	scaffold_34	NW_011952068	328057	335004	6948	+	1	1542	7	0	81	0
lincRNA_1076	scaffold_34	NW_011952068	357616	361830	4215	+	1	1876	6	0	62	0
lincRNA_1077	scaffold_34	NW_011952068	363869	372299	8431	+	1	2703	12	0	92	0
lincRNA_1078	scaffold_34	NW_011952068	411857	414043	2187	+	1	187	2	0	13	0
lincRNA_1079	scaffold_34	NW_011952068	496201	496549	349	+	1	349	1	0	28	0
lincRNA_1080	scaffold_34	NW_011952068	614678	614976	299	-	1	299	1	0	37	0
lincRNA_1081	scaffold_34	NW_011952068	909096	912567	3472	+	1	530	3	0	65	0
lincRNA_1082	scaffold_34	NW_011952068	934774	935123	350	+	1	350	1	0	20	0
lincRNA_1084	scaffold_34	NW_011952068	1155925	1157630	1706	+	1	285	2	0	36	0
lincRNA_1085	scaffold_35	NW_011952069	73459	73713	255	+	1	255	1	0	20	0
lincRNA_1086	scaffold_35	NW_011952069	243863	244430	568	+	1	430	3	0	24	0
lincRNA_1087	scaffold_35	NW_011952069	263100	263364	265	+	1	265	2	0	19	0
lincRNA_1088	scaffold_35	NW_011952069	394602	394927	326	-	1	326	2	0	26	0
lincRNA_1089	scaffold_35	NW_011952069	446413	447180	768	+	1	604	2	0	141	0
lincRNA_1090	scaffold_35	NW_011952069	467598	470727	3130	+	1	998	5	0	145	0
lincRNA_1091	scaffold_35	NW_011952069	631750	635074	3325	+	1	1344	5	0	110	0
lincRNA_1092	scaffold_35	NW_011952069	702990	704249	1260	?	1	419	3	0	54	16
lincRNA_1093	scaffold_35	NW_011952069	826392	827605	1214	+	1	334	2	0	14	0
lincRNA_1094	scaffold_35	NW_011952069	1107723	1107955	233	-	1	233	1	0	12	0
lincRNA_1095	scaffold_35	NW_011952069	1185162	1185384	223	-	1	166	2	1	11	4
lincRNA_1096	scaffold_35	NW_011952069	1226085	1227333	1249	-	1	215	2	1	10	2
lincRNA_1097	scaffold_35	NW_011952069	1247632	1247831	200	+	1	200	1	0	11	0
lincRNA_1098	scaffold_39	NW_011952070	28455	29491	1037	+	1	1037	4	0	370	0
lincRNA_1099	scaffold_39	NW_011952070	109118	109371	254	+	1	254	1	0	18	0
lincRNA_1100	scaffold_39	NW_011952070	123337	130500	7164	+	2	333	3	2	20	4
lincRNA_1101	scaffold_39	NW_011952070	184689	187428	2740	+	1	2740	3	0	4695	0
lincRNA_1102	scaffold_39	NW_011952070	210567	210847	281	+	1	281	1	0	12	0
lincRNA_1103	scaffold_39	NW_011952070	214782	219617	4836	+	1	1068	7	0	44	0
lincRNA_1104	scaffold_39	NW_011952070	310456	311555	1100	+	1	934	3	1	199	2
lincRNA_1105	scaffold_39	NW_011952070	791482	791888	407	+	1	407	2	0	113	0
lincRNA_1106	scaffold_39	NW_011952070	848661	848931	271	+	1	271	2	0	19	0
lincRNA_1107	scaffold_39	NW_011952070	934803	935272	470	+	1	442	3	1	1408	2
lincRNA_1108	scaffold_39	NW_011952070	986196	988696	2501	-	1	558	4	0	81	0
lincRNA_1109	scaffold_39	NW_011952070	1012201	1012577	377	+	1	377	2	0	29	0
lincRNA_1110	scaffold_39	NW_011952070	1043112	1043634	523	+	1	410	2	0	17	0
lincRNA_1111	scaffold_39	NW_011952070	1059416	1061640	2225	+	1	2099	6	0	182	0
lincRNA_1112	scaffold_39	NW_011952070	1075334	1077338	2005	+	1	995	5	0	121	0
lincRNA_1113	scaffold_151	NW_011952071	16544	17656	1113	+	1	967	4	0	96	0
lincRNA_1114	scaffold_151	NW_011952071	23277	23662	386	-	1	386	1	0	33	0
lincRNA_1115	scaffold_151	NW_011952071	33778	34982	1205	-	1	222	2	0	21	0
lincRNA_1116	scaffold_151	NW_011952071	191413	193977	2565	+	1	1916	8	0	119	0
lincRNA_1117	scaffold_151	NW_011952071	515079	516448	1370	+	1	1121	3	0	871	0
lincRNA_1118	scaffold_151	NW_011952071	646529	648126	1598	+	1	864	5	3	1820	5
lincRNA_1119	scaffold_151	NW_011952071	746508	754733	8226	+	1	3088	11	0	117	0
lincRNA_1120	scaffold_151	NW_011952071	775556	775971	416	-	1	416	2	0	25	0
lincRNA_1121	scaffold_151	NW_011952071	820193	820923	731	+	1	557	4	0	52	0
lincRNA_1122	scaffold_151	NW_011952071	1016013	1019362	3350	+	1	2459	9	0	206	0
lincRNA_1123	scaffold_151	NW_011952071	1020835	1021378	544	-	1	364	3	0	22	0
lincRNA_1124	scaffold_49	NW_011952072	41282	45305	4024	+	1	3070	7	0	188	0
lincRNA_1125	scaffold_49	NW_011952072	391297	392945	1649	+	1	1649	1	0	771	0
lincRNA_1126	scaffold_49	NW_011952072	414621	415092	472	?	1	299	2	0	45	20
lincRNA_1127	scaffold_49	NW_011952072	547010	550223	3214	+	1	3214	4	0	655	0
lincRNA_1128	scaffold_49	NW_011952072	618432	618734	303	-	1	303	2	0	26	0
lincRNA_1129	scaffold_49	NW_011952072	676768	677087	320	+	1	320	1	0	10	0
lincRNA_1130	scaffold_49	NW_011952072	699819	700231	413	+	3	376	4	3	100	9
lincRNA_1131	scaffold_49	NW_011952072	755985	756631	647	+	1	647	1	0	1236	0
lincRNA_1132	scaffold_43	NW_011952073	98372	99581	1210	+	1	522	4	0	29	0
lincRNA_1133	scaffold_43	NW_011952073	263930	265321	1392	+	1	1392	1	0	4391	0
lincRNA_1134	scaffold_43	NW_011952073	361372	361705	334	-	1	192	2	0	22	0
lincRNA_1135	scaffold_43	NW_011952073	366940	367591	652	+	1	652	2	0	83	0
lincRNA_1136	scaffold_43	NW_011952073	391959	392238	280	+	1	280	2	0	51	0
lincRNA_1137	scaffold_43	NW_011952073	469519	472382	2864	+	1	439	4	0	80	0
lincRNA_1138	scaffold_43	NW_011952073	492465	493988	1524	+	1	531	3	0	43	0
lincRNA_1139	scaffold_43	NW_011952073	522232	522472	241	+	1	241	2	0	116	0
lincRNA_1140	scaffold_43	NW_011952073	619717	620123	407	-	1	407	1	0	83	0
lincRNA_1141	scaffold_43	NW_011952073	913347	914345	999	+	1	999	1	0	1248	0
lincRNA_1142	scaffold_43	NW_011952073	1093748	1094148	401	+	1	401	2	0	313	0
lincRNA_1143	scaffold_43	NW_011952073	1167071	1168026	956	+	1	260	2	0	33	0
lincRNA_1144	scaffold_42	NW_011952074	138801	139350	550	+	1	550	2	0	107	0
lincRNA_1145	scaffold_42	NW_011952074	289803	290900	1098	+	1	568	3	0	82	0
lincRNA_1146	scaffold_42	NW_011952074	419223	421082	1860	-	1	232	2	0	18	0
lincRNA_1147	scaffold_42	NW_011952074	489673	492054	2382	-	1	1715	7	0	82	0
lincRNA_1148	scaffold_42	NW_011952074	584236	584603	368	?	1	210	2	0	19	1
lincRNA_1149	scaffold_42	NW_011952074	760490	761488	999	+	1	661	2	0	22	0
lincRNA_1150	scaffold_42	NW_011952074	876647	877926	1280	+	1	1280	5	0	123	0
lincRNA_1151	scaffold_42	NW_011952074	885714	886686	973	+	1	973	3	0	98	0
lincRNA_1152	scaffold_42	NW_011952074	939014	940460	1447	-	1	1340	3	0	114	0
lincRNA_1153	scaffold_42	NW_011952074	1144396	1144652	257	-	1	257	1	0	45	0
lincRNA_1154	scaffold_40	NW_011952075	34622	36385	1764	+	1	525	2	0	105	0
lincRNA_1155	scaffold_40	NW_011952075	202254	203479	1226	+	1	1226	2	0	2593	0
lincRNA_1156	scaffold_40	NW_011952075	268867	272519	3653	+	1	1062	3	0	36	0
lincRNA_1157	scaffold_40	NW_011952075	307179	316120	8942	+	1	621	2	0	16	0
lincRNA_1158	scaffold_40	NW_011952075	320129	322673	2545	+	3	376	4	3	131	18
lincRNA_1159	scaffold_40	NW_011952075	361559	365341	3783	+	1	625	3	0	18	0
lincRNA_1160	scaffold_40	NW_011952075	369963	371169	1207	+	1	516	2	0	16	0
lincRNA_1161	scaffold_40	NW_011952075	431956	433781	1826	-	1	763	4	0	70	0
lincRNA_1162	scaffold_40	NW_011952075	443587	444376	790	+	1	522	3	0	41	0
lincRNA_1163	scaffold_40	NW_011952075	468311	468514	204	+	1	204	2	0	19	0
lincRNA_1164	scaffold_40	NW_011952075	616041	616310	270	+	1	270	2	0	91	0
lincRNA_1165	scaffold_40	NW_011952075	621886	624279	2394	+	1	1802	3	0	3188	0
lincRNA_1166	scaffold_40	NW_011952075	697634	702270	4637	+	1	1751	8	0	57	0
lincRNA_1167	scaffold_40	NW_011952075	710671	711371	701	-	1	427	3	1	58	2
lincRNA_1168	scaffold_40	NW_011952075	1074478	1074704	227	+	1	227	2	0	33	0
lincRNA_1169	scaffold_40	NW_011952075	1132794	1133037	244	-	1	244	1	0	105	0
lincRNA_1170	scaffold_40	NW_011952075	1138130	1140050	1921	-	1	493	3	0	21	0
lincRNA_1171	scaffold_40	NW_011952075	1141056	1142506	1451	+	1	1451	1	0	5005	0
lincRNA_1172	scaffold_40	NW_011952075	1194126	1196066	1941	-	1	242	2	0	22	0
lincRNA_1173	scaffold_98	NW_011952076	299462	300148	687	-	1	687	1	0	157	0
lincRNA_1174	scaffold_98	NW_011952076	470752	474173	3422	+	1	662	2	0	85	0
lincRNA_1175	scaffold_98	NW_011952076	475865	476107	243	+	1	243	2	0	12	0
lincRNA_1176	scaffold_98	NW_011952076	565691	566040	350	+	1	201	2	0	15	0
lincRNA_1177	scaffold_98	NW_011952076	615548	621566	6019	-	1	2933	14	0	151	0
lincRNA_1178	scaffold_98	NW_011952076	691021	691438	418	+	1	418	2	0	20	0
lincRNA_1179	scaffold_98	NW_011952076	884707	885544	838	?	1	205	2	0	15	5
lincRNA_1180	scaffold_65	NW_011952077	109531	114654	5124	+	1	4228	5	0	1194	0
lincRNA_1181	scaffold_65	NW_011952077	171708	172109	402	+	1	402	3	0	35	0
lincRNA_1182	scaffold_65	NW_011952077	202325	206372	4048	-	1	3133	6	0	607	0
lincRNA_1183	scaffold_65	NW_011952077	221663	222824	1162	+	1	1162	1	0	3655	0
lincRNA_1184	scaffold_65	NW_011952077	255428	256559	1132	+	1	725	3	0	75	0
lincRNA_1185	scaffold_65	NW_011952077	275094	275502	409	+	1	409	1	0	21	0
lincRNA_1186	scaffold_65	NW_011952077	343547	343885	339	+	1	339	1	0	57	0
lincRNA_1187	scaffold_65	NW_011952077	356838	358178	1341	-	1	754	3	0	57	0
lincRNA_1188	scaffold_65	NW_011952077	385336	385560	225	+	1	225	2	0	80	0
lincRNA_1189	scaffold_65	NW_011952077	760813	762071	1259	+	1	371	3	0	19	0
lincRNA_1190	scaffold_65	NW_011952077	862579	863227	649	?	1	217	2	0	65	10
lincRNA_1191	scaffold_65	NW_011952077	1020100	1022338	2239	+	1	1366	2	0	455	0
lincRNA_1192	scaffold_65	NW_011952077	1184712	1185943	1232	+	1	1232	3	0	223	0
lincRNA_1193	scaffold_140	NW_011952078	22965	24217	1253	+	1	1253	4	0	405	0
lincRNA_1194	scaffold_140	NW_011952078	29022	29575	554	+	1	554	4	0	30	0
lincRNA_1195	scaffold_140	NW_011952078	100467	113439	12973	+	1	432	2	1	260	33
lincRNA_1196	scaffold_140	NW_011952078	335948	336478	531	+	1	531	2	0	120	0
lincRNA_1197	scaffold_140	NW_011952078	464688	464950	263	+	1	263	1	0	58	0
lincRNA_1198	scaffold_140	NW_011952078	513458	518130	4673	+	1	689	3	0	25	0
lincRNA_1199	scaffold_140	NW_011952078	544460	545065	606	+	1	500	2	0	121	0
lincRNA_1200	scaffold_140	NW_011952078	572206	572590	385	+	1	385	1	0	550	0
lincRNA_1201	scaffold_140	NW_011952078	716573	717304	732	+	1	561	3	0	144	0
lincRNA_1202	scaffold_140	NW_011952078	871664	873462	1799	-	1	1799	3	0	311	0
lincRNA_1203	scaffold_140	NW_011952078	908610	913637	5028	+	1	1721	4	0	386	0
lincRNA_1204	scaffold_140	NW_011952078	959078	960864	1787	-	1	617	5	0	41	0
lincRNA_1205	scaffold_140	NW_011952078	962659	963432	774	+	1	515	3	0	51	0
lincRNA_1206	scaffold_140	NW_011952078	1011659	1012742	1084	+	1	668	4	0	29	0
lincRNA_1207	scaffold_140	NW_011952078	1017986	1018266	281	-	1	281	1	0	48	0
lincRNA_1208	scaffold_41	NW_011952079	117193	117932	740	+	1	740	2	0	121	0
lincRNA_1209	scaffold_41	NW_011952079	122411	124091	1681	-	1	393	3	0	24	0
lincRNA_1210	scaffold_41	NW_011952079	131549	133051	1503	+	1	615	2	0	153	0
lincRNA_1211	scaffold_41	NW_011952079	135778	137277	1500	+	1	1500	2	0	488	0
lincRNA_1212	scaffold_41	NW_011952079	145650	146539	890	+	1	631	3	1	346	56
lincRNA_1213	scaffold_41	NW_011952079	381613	381902	290	-	1	290	1	0	59	0
lincRNA_1214	scaffold_41	NW_011952079	754564	756588	2025	+	1	1217	4	0	32	0
lincRNA_1215	scaffold_41	NW_011952079	780403	787090	6688	+	1	1204	5	0	34	0
lincRNA_1216	scaffold_41	NW_011952079	841272	845256	3985	+	1	839	3	0	22	0
lincRNA_1217	scaffold_41	NW_011952079	1024470	1024812	343	-	1	343	1	0	40	0
lincRNA_1218	scaffold_41	NW_011952079	1095068	1095384	317	-	1	317	1	0	23	0
lincRNA_1219	scaffold_122	NW_011952084	75570	75877	308	+	1	308	1	0	147	0
lincRNA_1220	scaffold_122	NW_011952084	380862	381172	311	-	1	311	1	0	64	0
lincRNA_1221	scaffold_122	NW_011952084	391453	392019	567	+	1	567	2	0	148	0
lincRNA_1222	scaffold_122	NW_011952084	503204	503409	206	+	1	206	1	0	16	0
lincRNA_1223	scaffold_122	NW_011952084	621567	622526	960	+	1	424	3	0	15	0
lincRNA_1224	scaffold_122	NW_011952084	686868	687109	242	+	1	242	2	0	33	0
lincRNA_1225	scaffold_122	NW_011952084	857940	858311	372	+	1	372	2	0	137	0
lincRNA_1226	scaffold_122	NW_011952084	908704	911615	2912	+	1	1177	5	0	85	0
lincRNA_1227	scaffold_122	NW_011952084	940313	940530	218	+	1	218	2	0	12	0
lincRNA_1228	scaffold_122	NW_011952084	974828	975045	218	+	1	218	2	0	15	0
lincRNA_1230	scaffold_122	NW_011952084	1124594	1125297	704	+	1	474	4	0	30	0
lincRNA_1231	scaffold_56	NW_011952080	25942	26573	632	+	1	632	1	0	1052	0
lincRNA_1232	scaffold_56	NW_011952080	111235	112910	1676	+	1	1676	5	0	143	0
lincRNA_1233	scaffold_56	NW_011952080	355997	356732	736	+	1	736	1	0	107	0
lincRNA_1234	scaffold_56	NW_011952080	359111	359519	409	+	1	409	1	0	24	0
lincRNA_1235	scaffold_56	NW_011952080	367626	367895	270	+	1	270	2	0	18	0
lincRNA_1236	scaffold_56	NW_011952080	447844	450941	3098	+	1	3098	1	0	1128	0
lincRNA_1237	scaffold_56	NW_011952080	479794	480339	546	?	1	546	3	0	243	79
lincRNA_1238	scaffold_56	NW_011952080	580478	582141	1664	+	1	1004	6	0	90	0
lincRNA_1239	scaffold_56	NW_011952080	906185	910002	3818	+	1	1582	4	0	73	0
lincRNA_1240	scaffold_62	NW_011952081	221573	222593	1021	+	1	1021	4	0	51	0
lincRNA_1241	scaffold_62	NW_011952081	272913	275269	2357	-	1	1908	6	0	504	0
lincRNA_1242	scaffold_62	NW_011952081	284790	287091	2302	+	1	759	2	0	352	0
lincRNA_1243	scaffold_62	NW_011952081	501667	502408	742	-	1	164	2	0	13	0
lincRNA_1244	scaffold_62	NW_011952081	601498	601746	249	+	1	249	1	0	33	0
lincRNA_1245	scaffold_62	NW_011952081	691228	691900	673	-	1	673	2	0	287	0
lincRNA_1246	scaffold_62	NW_011952081	712875	713099	225	+	1	225	1	0	27	0
lincRNA_1247	scaffold_62	NW_011952081	758017	758786	770	-	1	312	3	0	19	0
lincRNA_1248	scaffold_62	NW_011952081	764063	771088	7026	+	1	4203	10	0	202	0
lincRNA_1249	scaffold_62	NW_011952081	891373	899985	8613	+	1	2230	9	0	66	0
lincRNA_1250	scaffold_62	NW_011952081	962897	963934	1038	+	1	819	2	0	79	0
lincRNA_1251	scaffold_113	NW_011952082	168592	170590	1999	-	1	1999	1	0	422	0
lincRNA_1252	scaffold_113	NW_011952082	201985	202983	999	+	1	999	2	0	1591	0
lincRNA_1253	scaffold_113	NW_011952082	427388	428214	827	-	1	334	2	0	16	0
lincRNA_1254	scaffold_113	NW_011952082	438527	439315	789	+	1	440	2	0	11	0
lincRNA_1255	scaffold_113	NW_011952082	459290	461393	2104	+	1	1228	9	0	78	0
lincRNA_1256	scaffold_113	NW_011952082	463162	464373	1212	+	1	387	3	0	22	0
lincRNA_1257	scaffold_113	NW_011952082	570843	571098	256	+	1	256	2	0	13	0
lincRNA_1258	scaffold_113	NW_011952082	680328	682884	2557	+	1	1653	3	0	127	0
lincRNA_1259	scaffold_113	NW_011952082	685069	685691	623	+	1	312	3	0	16	0
lincRNA_1260	scaffold_113	NW_011952082	856257	856477	221	+	1	221	2	0	16	0
lincRNA_1261	scaffold_113	NW_011952082	860612	861495	884	+	1	492	4	0	52	0
lincRNA_1262	scaffold_113	NW_011952082	877987	878190	204	-	1	204	2	0	15	0
lincRNA_1263	scaffold_113	NW_011952082	912770	913183	414	+	1	414	1	0	23	0
lincRNA_1264	scaffold_113	NW_011952082	993166	994299	1134	+	1	764	4	0	57	0
lincRNA_1265	scaffold_113	NW_011952082	1072174	1072463	290	+	1	290	2	0	71	0
lincRNA_1266	scaffold_113	NW_011952082	1105239	1106691	1453	+	1	903	4	0	35	0
lincRNA_1267	scaffold_113	NW_011952082	1113933	1115132	1200	+	1	1000	6	0	73	0
lincRNA_1268	scaffold_46	NW_011952083	413821	415344	1524	-	1	970	5	0	45	0
lincRNA_1269	scaffold_46	NW_011952083	792508	793739	1232	+	1	1232	4	0	99	0
lincRNA_1270	scaffold_46	NW_011952083	925608	925858	251	-	1	251	2	0	26	0
lincRNA_1271	scaffold_46	NW_011952083	962591	963620	1030	-	1	195	2	0	13	0
lincRNA_1272	scaffold_46	NW_011952083	1042113	1043012	900	+	1	466	2	0	13	0
lincRNA_1273	scaffold_46	NW_011952083	1104601	1106148	1548	+	1	467	2	0	14	0
lincRNA_1274	scaffold_173	NW_011952085	67916	69329	1414	-	1	1414	1	0	909	0
lincRNA_1275	scaffold_173	NW_011952085	240168	240657	490	+	1	490	1	0	40	0
lincRNA_1276	scaffold_173	NW_011952085	257643	257956	314	+	1	314	2	0	33	0
lincRNA_1277	scaffold_173	NW_011952085	396596	397402	807	+	1	691	2	0	110	0
lincRNA_1278	scaffold_173	NW_011952085	518096	518543	448	-	1	267	2	0	55	0
lincRNA_1279	scaffold_173	NW_011952085	586071	586998	928	+	1	299	3	0	18	0
lincRNA_1280	scaffold_173	NW_011952085	610897	611194	298	+	1	298	2	0	12	0
lincRNA_1281	scaffold_173	NW_011952085	624817	626048	1232	+	1	461	3	0	16	0
lincRNA_1282	scaffold_173	NW_011952085	648914	650285	1372	+	1	625	3	0	121	0
lincRNA_1283	scaffold_173	NW_011952085	914290	915421	1132	+	1	193	2	0	30	0
lincRNA_1284	scaffold_173	NW_011952085	1094458	1096767	2310	-	1	2002	8	0	186	0
lincRNA_1285	scaffold_47	NW_011952086	51375	52231	857	-	1	226	2	0	16	0
lincRNA_1286	scaffold_47	NW_011952086	81390	84302	2913	-	1	2595	8	0	314	0
lincRNA_1287	scaffold_47	NW_011952086	258163	260449	2287	+	1	359	2	0	14	0
lincRNA_1288	scaffold_47	NW_011952086	275391	275602	212	+	1	212	2	0	18	0
lincRNA_1289	scaffold_47	NW_011952086	277632	277857	226	+	1	226	2	0	12	0
lincRNA_1290	scaffold_47	NW_011952086	287160	288207	1048	+	1	600	3	0	493	0
lincRNA_1291	scaffold_47	NW_011952086	358083	358528	446	?	1	262	2	0	63	27
lincRNA_1292	scaffold_47	NW_011952086	411493	415246	3754	+	1	716	2	1	67	1
lincRNA_1293	scaffold_47	NW_011952086	571596	572925	1330	-	1	785	4	0	103	0
lincRNA_1294	scaffold_47	NW_011952086	638167	638438	272	-	1	272	1	0	62	0
lincRNA_1295	scaffold_47	NW_011952086	666171	666691	521	-	1	521	1	0	106	0
lincRNA_1296	scaffold_47	NW_011952086	906588	907511	924	+	1	924	2	0	224	0
lincRNA_1297	scaffold_47	NW_011952086	948331	948733	403	+	1	403	1	0	56	0
lincRNA_1298	scaffold_50	NW_011952087	5317	5708	392	-	1	392	1	0	18	0
lincRNA_1299	scaffold_50	NW_011952087	7468	7733	266	+	1	266	1	0	113	0
lincRNA_1300	scaffold_50	NW_011952087	77075	77346	272	+	1	272	1	0	33	0
lincRNA_1301	scaffold_50	NW_011952087	107213	110117	2905	+	1	739	3	0	18	0
lincRNA_1302	scaffold_50	NW_011952087	402895	403624	730	-	1	503	3	1	48	2
lincRNA_1303	scaffold_50	NW_011952087	407520	408204	685	+	1	685	3	0	63	0
lincRNA_1304	scaffold_50	NW_011952087	465282	466067	786	+	1	527	4	0	32	0
lincRNA_1305	scaffold_50	NW_011952087	566186	567078	893	-	1	575	2	0	105	0
lincRNA_1306	scaffold_50	NW_011952087	846872	847160	289	+	1	289	1	0	29	0
lincRNA_1307	scaffold_50	NW_011952087	931797	932428	632	-	1	392	2	0	43	0
lincRNA_1308	scaffold_55	NW_011952088	13463	15557	2095	-	1	299	4	2	46	5
lincRNA_1309	scaffold_55	NW_011952088	26786	27333	548	-	1	548	2	0	34	0
lincRNA_1310	scaffold_55	NW_011952088	269231	269432	202	+	1	202	2	0	12	0
lincRNA_1311	scaffold_55	NW_011952088	323270	323529	260	+	1	260	1	0	10	0
lincRNA_1312	scaffold_55	NW_011952088	337232	337795	564	+	1	419	4	0	49	0
lincRNA_1313	scaffold_55	NW_011952088	564500	564782	283	+	1	283	1	0	19	0
lincRNA_1314	scaffold_55	NW_011952088	809892	810257	366	+	1	366	1	0	11	0
lincRNA_1315	scaffold_55	NW_011952088	993415	993636	222	+	1	222	2	0	10	0
lincRNA_1316	scaffold_55	NW_011952088	1074044	1074311	268	+	1	268	1	0	24	0
lincRNA_1317	scaffold_69	NW_011952089	192873	194486	1614	+	1	698	3	0	22	0
lincRNA_1318	scaffold_69	NW_011952089	198333	203407	5075	+	1	968	5	0	47	0
lincRNA_1319	scaffold_69	NW_011952089	292345	292662	318	-	1	318	1	0	41	0
lincRNA_1320	scaffold_69	NW_011952089	325537	325851	315	-	1	315	1	0	36	0
lincRNA_1321	scaffold_69	NW_011952089	394338	396252	1915	+	1	1581	4	1	921	3
lincRNA_1322	scaffold_69	NW_011952089	536455	536701	247	+	1	247	2	0	15	0
lincRNA_1323	scaffold_69	NW_011952089	565904	566279	376	+	1	376	1	0	146	0
lincRNA_1324	scaffold_69	NW_011952089	570247	570527	281	+	1	281	2	0	11	0
lincRNA_1325	scaffold_69	NW_011952089	661963	662546	584	+	1	430	2	0	23	0
lincRNA_1326	scaffold_69	NW_011952089	670732	674258	3527	+	1	1881	5	0	497	0
lincRNA_1327	scaffold_69	NW_011952089	675293	677514	2222	+	1	553	4	0	32	0
lincRNA_1328	scaffold_69	NW_011952089	678895	681919	3025	+	1	1113	3	0	55	0
lincRNA_1329	scaffold_69	NW_011952089	854887	855275	389	+	1	389	1	0	236	0
lincRNA_1330	scaffold_58	NW_011952090	159987	160775	789	-	1	597	4	0	56	0
lincRNA_1331	scaffold_58	NW_011952090	192787	195084	2298	+	1	1214	5	0	270	0
lincRNA_1332	scaffold_58	NW_011952090	381682	381957	276	+	1	276	2	0	61	0
lincRNA_1333	scaffold_58	NW_011952090	548148	548526	379	+	1	379	2	0	31	0
lincRNA_1334	scaffold_58	NW_011952090	556059	559748	3690	+	1	1141	4	0	50	0
lincRNA_1335	scaffold_58	NW_011952090	574438	577279	2842	+	1	340	3	0	20	0
lincRNA_1336	scaffold_58	NW_011952090	583201	584992	1792	+	1	404	4	0	28	0
lincRNA_1337	scaffold_58	NW_011952090	641613	646508	4896	+	1	835	4	0	61	0
lincRNA_1338	scaffold_58	NW_011952090	684285	686463	2179	+	1	682	3	0	18	0
lincRNA_1339	scaffold_58	NW_011952090	688592	694669	6078	+	1	1073	6	0	35	0
lincRNA_1340	scaffold_58	NW_011952090	701329	701577	249	-	1	249	2	0	23	0
lincRNA_1341	scaffold_58	NW_011952090	838371	842434	4064	+	1	268	3	0	23	0
lincRNA_1342	scaffold_58	NW_011952090	856464	856696	233	+	1	233	1	0	65	0
lincRNA_1343	scaffold_58	NW_011952090	915244	916423	1180	-	1	1180	1	0	553	0
lincRNA_1344	scaffold_58	NW_011952090	922857	925030	2174	+	1	2174	3	0	472	0
lincRNA_1345	scaffold_58	NW_011952090	936002	936212	211	+	1	211	2	0	111	0
lincRNA_1346	scaffold_57	NW_011952091	30975	31189	215	+	1	215	2	0	13	0
lincRNA_1347	scaffold_57	NW_011952091	176108	176980	873	+	1	873	1	0	1737	0
lincRNA_1348	scaffold_57	NW_011952091	179652	180825	1174	+	1	168	2	0	13	0
lincRNA_1349	scaffold_57	NW_011952091	338228	339106	879	+	1	310	3	0	41	0
lincRNA_1350	scaffold_57	NW_011952091	356957	358521	1565	+	1	663	2	0	31	0
lincRNA_1351	scaffold_57	NW_011952091	648008	648264	257	+	1	257	2	0	28	0
lincRNA_1352	scaffold_57	NW_011952091	654728	655066	339	+	1	339	1	0	374	0
lincRNA_1353	scaffold_57	NW_011952091	731087	733017	1931	-	1	266	2	0	18	0
lincRNA_1354	scaffold_57	NW_011952091	1057627	1060931	3305	+	1	732	2	0	33	0
lincRNA_1356	scaffold_54	NW_011952092	147788	149730	1943	-	1	1202	3	1	319	1
lincRNA_1355	scaffold_54	NW_011952092	146741	148851	2111	+	1	2111	1	0	4739	0
lincRNA_1357	scaffold_54	NW_011952092	249237	249480	244	+	1	244	2	0	138	0
lincRNA_1358	scaffold_54	NW_011952092	256241	256699	459	+	1	459	2	0	22	0
lincRNA_1359	scaffold_54	NW_011952092	258657	261056	2400	+	1	287	2	0	26	0
lincRNA_1360	scaffold_54	NW_011952092	354669	356549	1881	-	1	502	3	0	27	0
lincRNA_1361	scaffold_54	NW_011952092	418179	419423	1245	+	1	335	3	0	20	0
lincRNA_1362	scaffold_54	NW_011952092	552391	552631	241	+	1	241	1	0	44	0
lincRNA_1363	scaffold_54	NW_011952092	695365	695591	227	+	1	227	2	0	56	0
lincRNA_1364	scaffold_54	NW_011952092	834369	842385	8017	+	1	3623	12	0	196	0
lincRNA_1365	scaffold_54	NW_011952092	878007	881686	3680	+	1	2097	6	0	81	0
lincRNA_1366	scaffold_54	NW_011952092	887637	888294	658	+	1	432	3	1	48	2
lincRNA_1367	scaffold_54	NW_011952092	909936	922090	12155	+	1	2695	12	0	84	0
lincRNA_1368	scaffold_54	NW_011952092	937854	940839	2986	+	1	1335	4	0	51	0
lincRNA_1369	scaffold_54	NW_011952092	942622	952538	9917	+	1	3328	13	0	171	0
lincRNA_1371	scaffold_54	NW_011952092	987797	988187	391	?	1	229	2	0	40	17
lincRNA_1372	scaffold_54	NW_011952092	1050019	1050506	488	-	1	240	2	0	21	0
lincRNA_1373	scaffold_76	NW_011952093	111278	112126	849	?	1	304	2	0	75	14
lincRNA_1374	scaffold_76	NW_011952093	116119	116329	211	?	1	211	1	0	101	27
lincRNA_1375	scaffold_76	NW_011952093	210281	211220	940	+	1	940	1	0	1203	0
lincRNA_1376	scaffold_76	NW_011952093	591450	591685	236	+	1	236	2	0	41	0
lincRNA_1377	scaffold_76	NW_011952093	611620	612643	1024	+	1	785	3	1	48	2
lincRNA_1378	scaffold_76	NW_011952093	667536	668972	1437	+	1	1310	3	0	303	0
lincRNA_1379	scaffold_76	NW_011952093	702882	704018	1137	+	1	1010	3	0	161	0
lincRNA_1380	scaffold_76	NW_011952093	732209	737529	5321	+	1	414	2	1	116	3
lincRNA_1381	scaffold_76	NW_011952093	961193	961464	272	+	1	272	2	0	23	0
lincRNA_1382	scaffold_76	NW_011952093	976717	977989	1273	+	1	656	4	0	45	0
lincRNA_1383	scaffold_68	NW_011952094	35221	36313	1093	-	1	313	2	0	27	0
lincRNA_1384	scaffold_68	NW_011952094	62072	62435	364	-	1	364	1	0	28	0
lincRNA_1385	scaffold_68	NW_011952094	223036	223303	268	+	1	268	2	0	13	0
lincRNA_1386	scaffold_68	NW_011952094	288569	289010	442	+	1	319	2	1	56	6
lincRNA_1387	scaffold_68	NW_011952094	506394	508867	2474	-	2	460	4	2	203	16
lincRNA_1388	scaffold_68	NW_011952094	589676	591194	1519	+	1	1120	4	0	58	0
lincRNA_1389	scaffold_68	NW_011952094	667374	668426	1053	-	1	623	3	0	30	0
lincRNA_1390	scaffold_68	NW_011952094	743347	744717	1371	+	1	1233	2	0	182	0
lincRNA_1391	scaffold_68	NW_011952094	782930	783289	360	+	1	360	1	0	156	0
lincRNA_1392	scaffold_68	NW_011952094	839197	839587	391	+	1	391	3	0	34	0
lincRNA_1393	scaffold_68	NW_011952094	943554	944869	1316	-	1	602	3	0	54	0
lincRNA_1394	scaffold_68	NW_011952094	988986	990448	1463	+	1	645	3	0	142	0
lincRNA_1395	scaffold_60	NW_011952095	26004	26957	954	-	1	195	2	0	19	0
lincRNA_1396	scaffold_60	NW_011952095	45875	47126	1252	-	1	1252	4	0	147	0
lincRNA_1397	scaffold_60	NW_011952095	153553	153791	239	+	1	239	1	0	114	0
lincRNA_1398	scaffold_60	NW_011952095	336731	337020	290	-	1	290	1	0	18	0
lincRNA_1399	scaffold_60	NW_011952095	463836	464795	960	-	1	960	1	0	571	0
lincRNA_1400	scaffold_60	NW_011952095	546918	548172	1255	-	1	289	2	0	67	0
lincRNA_1401	scaffold_60	NW_011952095	777344	779245	1902	+	1	1209	5	0	61	0
lincRNA_1402	scaffold_60	NW_011952095	872452	872784	333	-	1	333	1	0	73	0
lincRNA_1403	scaffold_64	NW_011952096	74789	75745	957	+	1	772	4	0	99	0
lincRNA_1404	scaffold_64	NW_011952096	417470	418016	547	?	1	170	2	0	25	0
lincRNA_1405	scaffold_64	NW_011952096	489107	491425	2319	+	1	2319	3	0	3805	0
lincRNA_1406	scaffold_64	NW_011952096	555347	555767	421	+	1	421	1	0	902	0
lincRNA_1407	scaffold_64	NW_011952096	763884	765632	1749	-	1	1498	5	0	159	0
lincRNA_1408	scaffold_64	NW_011952096	766879	767633	755	+	1	755	2	0	165	0
lincRNA_1409	scaffold_64	NW_011952096	845510	845845	336	+	1	336	1	0	70	0
lincRNA_1410	scaffold_64	NW_011952096	946281	947658	1378	+	1	1069	3	0	79	0
lincRNA_1411	scaffold_64	NW_011952096	1012265	1014385	2121	+	1	388	3	0	17	0
lincRNA_1412	scaffold_64	NW_011952096	1018079	1018441	363	+	1	363	3	0	45	0
lincRNA_1413	scaffold_108	NW_011952097	37659	37893	235	+	1	235	2	0	41	0
lincRNA_1414	scaffold_108	NW_011952097	88462	88714	253	+	1	253	1	0	185	0
lincRNA_1415	scaffold_108	NW_011952097	305805	310283	4479	+	1	1340	6	0	63	0
lincRNA_1416	scaffold_108	NW_011952097	494256	495167	912	-	1	607	3	0	46	0
lincRNA_1417	scaffold_108	NW_011952097	982116	982501	386	+	1	386	1	0	12	0
lincRNA_1418	scaffold_275	NW_011952098	61892	63399	1508	+	1	1508	1	0	2603	0
lincRNA_1419	scaffold_275	NW_011952098	64521	69610	5090	+	1	3599	14	0	282	0
lincRNA_1420	scaffold_275	NW_011952098	133871	138680	4810	+	1	2485	10	0	126	0
lincRNA_1421	scaffold_275	NW_011952098	340657	342612	1956	-	1	955	7	0	76	0
lincRNA_1422	scaffold_275	NW_011952098	417624	418303	680	?	1	236	2	0	51	14
lincRNA_1423	scaffold_275	NW_011952098	721245	721473	229	+	1	229	2	0	87	0
lincRNA_1424	scaffold_275	NW_011952098	768012	768653	642	+	1	471	4	0	333	0
lincRNA_1425	scaffold_275	NW_011952098	805170	806639	1470	-	1	349	2	0	69	0
lincRNA_1426	scaffold_70	NW_011952099	2612	3377	766	-	1	594	4	0	72	0
lincRNA_1427	scaffold_70	NW_011952099	73739	74500	762	+	1	576	2	0	19	0
lincRNA_1428	scaffold_70	NW_011952099	227381	227642	262	+	1	262	1	0	24	0
lincRNA_1429	scaffold_70	NW_011952099	257096	257739	644	-	1	388	3	1	47	1
lincRNA_1430	scaffold_70	NW_011952099	269738	270198	461	-	2	169	3	2	40	9
lincRNA_1431	scaffold_70	NW_011952099	277590	278216	627	+	1	627	2	0	73	0
lincRNA_1432	scaffold_70	NW_011952099	349615	349994	380	+	1	380	1	0	63	0
lincRNA_1433	scaffold_70	NW_011952099	414576	415736	1161	-	1	369	3	0	56	0
lincRNA_1434	scaffold_70	NW_011952099	421777	422745	969	-	1	567	2	0	72	0
lincRNA_1435	scaffold_70	NW_011952099	683881	685488	1608	+	2	1109	5	2	10014	635
lincRNA_1436	scaffold_70	NW_011952099	872353	872709	357	?	1	357	1	0	23	8
lincRNA_1437	scaffold_119	NW_011952100	170212	171850	1639	-	1	1213	5	0	148	0
lincRNA_1438	scaffold_119	NW_011952100	330445	331077	633	+	1	633	1	0	94	0
lincRNA_1439	scaffold_119	NW_011952100	332803	335087	2285	+	1	1211	6	0	64	0
lincRNA_1440	scaffold_119	NW_011952100	527698	529704	2007	-	1	590	4	0	33	0
lincRNA_1441	scaffold_119	NW_011952100	574607	574819	213	+	1	213	2	0	40	0
lincRNA_1442	scaffold_119	NW_011952100	666418	666730	313	-	1	313	1	0	27	0
lincRNA_1443	scaffold_119	NW_011952100	813022	813308	287	+	1	287	1	0	240	0
lincRNA_1444	scaffold_119	NW_011952100	828515	830298	1784	+	1	229	2	0	17	0
lincRNA_1445	scaffold_119	NW_011952100	836182	836463	282	+	1	282	2	0	24	0
lincRNA_1446	scaffold_119	NW_011952100	965473	967125	1653	+	1	1387	2	1	597	1
lincRNA_1447	scaffold_67	NW_011952101	100701	103651	2951	+	1	1290	5	0	58	0
lincRNA_1448	scaffold_67	NW_011952101	237046	237712	667	+	1	318	3	0	17	0
lincRNA_1449	scaffold_67	NW_011952101	415512	416852	1341	+	1	1112	4	0	112	0
lincRNA_1450	scaffold_67	NW_011952101	603023	603672	650	+	1	650	2	0	565	0
lincRNA_1451	scaffold_67	NW_011952101	1034073	1034598	526	+	1	526	2	0	37	0
lincRNA_1452	scaffold_66	NW_011952102	12	855	844	+	1	399	2	0	28	0
lincRNA_1453	scaffold_66	NW_011952102	472056	473433	1378	+	1	1378	1	0	623	0
lincRNA_1454	scaffold_66	NW_011952102	765816	766744	929	+	1	929	1	0	740	0
lincRNA_1455	scaffold_66	NW_011952102	790725	791190	466	+	1	466	1	0	1528	0
lincRNA_1456	scaffold_66	NW_011952102	813286	813602	317	+	1	317	1	0	11	0
lincRNA_1457	scaffold_66	NW_011952102	865213	866258	1046	-	1	1046	3	0	113	0
lincRNA_1458	scaffold_66	NW_011952102	950498	951766	1269	?	1	466	3	0	93	15
lincRNA_1459	scaffold_63	NW_011952103	168264	172102	3839	-	1	3839	4	0	673	0
lincRNA_1460	scaffold_63	NW_011952103	229944	234478	4535	-	1	2390	8	0	179	0
lincRNA_1461	scaffold_63	NW_011952103	430832	436074	5243	-	1	4488	11	0	432	0
lincRNA_1462	scaffold_63	NW_011952103	437103	438615	1513	-	1	1513	3	0	214	0
lincRNA_1463	scaffold_63	NW_011952103	536343	536784	442	+	1	442	3	0	62	0
lincRNA_1464	scaffold_63	NW_011952103	864182	866280	2099	+	1	346	2	0	12	0
lincRNA_1465	scaffold_63	NW_011952103	883111	883356	246	+	1	246	2	0	18	0
lincRNA_1466	scaffold_63	NW_011952103	925487	925710	224	+	1	224	2	0	69	0
lincRNA_1467	scaffold_63	NW_011952103	947453	948888	1436	-	1	267	2	0	48	0
lincRNA_1468	scaffold_63	NW_011952103	1004570	1004801	232	+	1	232	2	0	26	0
lincRNA_1469	scaffold_61	NW_011952104	17871	19596	1726	-	1	232	2	0	33	0
lincRNA_1470	scaffold_61	NW_011952104	75161	75385	225	+	1	225	2	0	22	0
lincRNA_1471	scaffold_61	NW_011952104	115802	120804	5003	+	1	3923	4	0	275	1
lincRNA_1472	scaffold_61	NW_011952104	140690	141086	397	-	1	397	1	0	231	0
lincRNA_1473	scaffold_61	NW_011952104	188164	188754	591	+	1	591	2	0	77	0
lincRNA_1474	scaffold_61	NW_011952104	214177	214805	629	+	1	629	3	0	108	0
lincRNA_1475	scaffold_61	NW_011952104	264743	268656	3914	+	1	245	2	1	14	4
lincRNA_1476	scaffold_61	NW_011952104	403524	404653	1130	?	1	195	2	0	18	2
lincRNA_1477	scaffold_61	NW_011952104	526467	526867	401	-	1	401	1	0	32	0
lincRNA_1478	scaffold_94	NW_011952105	3724	4196	473	+	1	473	1	0	1697	0
lincRNA_1479	scaffold_94	NW_011952105	189522	189733	212	+	1	212	2	0	32	0
lincRNA_1480	scaffold_94	NW_011952105	247495	249887	2393	-	1	1598	4	0	1097	0
lincRNA_1481	scaffold_94	NW_011952105	336831	337582	752	+	1	548	3	0	21	0
lincRNA_1482	scaffold_94	NW_011952105	402942	403277	336	+	1	336	1	0	79	0
lincRNA_1483	scaffold_94	NW_011952105	414511	414921	411	+	1	411	1	0	197	0
lincRNA_1484	scaffold_94	NW_011952105	461916	462242	327	+	1	327	1	0	153	0
lincRNA_1485	scaffold_94	NW_011952105	714527	714793	267	+	1	267	2	0	13	0
lincRNA_1486	scaffold_94	NW_011952105	826539	827739	1201	-	1	764	5	0	66	0
lincRNA_1487	scaffold_127	NW_011952106	24783	24993	211	+	1	211	2	0	28	0
lincRNA_1488	scaffold_127	NW_011952106	219844	221233	1390	+	1	830	4	0	54	0
lincRNA_1489	scaffold_127	NW_011952106	453470	454249	780	-	1	645	3	0	98	0
lincRNA_1490	scaffold_127	NW_011952106	687664	687959	296	-	1	296	1	0	36	0
lincRNA_1491	scaffold_247	NW_011952107	148216	150168	1953	+	1	1953	4	0	583	0
lincRNA_1492	scaffold_247	NW_011952107	209807	210243	437	+	1	437	2	0	255	0
lincRNA_1493	scaffold_247	NW_011952107	299406	300741	1336	+	1	1336	1	0	3691	0
lincRNA_1494	scaffold_247	NW_011952107	351533	353013	1481	+	1	647	3	0	20	0
lincRNA_1495	scaffold_247	NW_011952107	602508	603540	1033	-	1	185	2	0	21	0
lincRNA_1496	scaffold_247	NW_011952107	694165	694595	431	+	1	377	2	1	743	5
lincRNA_1497	scaffold_72	NW_011952108	344193	348576	4384	+	1	1310	8	0	65	0
lincRNA_1498	scaffold_72	NW_011952108	352921	357848	4928	+	1	2321	10	0	719	0
lincRNA_1499	scaffold_72	NW_011952108	546037	546419	383	+	1	383	1	0	125	0
lincRNA_1500	scaffold_72	NW_011952108	719217	720806	1590	+	1	458	3	0	35	0
lincRNA_1501	scaffold_72	NW_011952108	730905	731106	202	+	1	202	1	0	13	0
lincRNA_1502	scaffold_72	NW_011952108	821037	822948	1912	+	1	1809	6	0	67	0
lincRNA_1503	scaffold_72	NW_011952108	917535	918325	791	-	1	332	2	0	16	0
lincRNA_1504	scaffold_147	NW_011952109	24680	24889	210	+	1	210	1	0	82	0
lincRNA_1505	scaffold_147	NW_011952109	84926	85220	295	+	1	295	2	0	14	0
lincRNA_1506	scaffold_147	NW_011952109	547536	548171	636	+	1	425	3	0	62	0
lincRNA_1507	scaffold_147	NW_011952109	639466	639820	355	+	1	355	1	0	37	0
lincRNA_1508	scaffold_147	NW_011952109	672306	672589	284	-	1	284	1	0	27	0
lincRNA_1509	scaffold_147	NW_011952109	793191	794390	1200	+	3	610	5	3	102	3
lincRNA_1510	scaffold_147	NW_011952109	955658	955870	213	+	1	213	1	0	76	0
lincRNA_1511	scaffold_78	NW_011952110	52075	52779	705	-	1	371	3	1	447	2
lincRNA_1512	scaffold_78	NW_011952110	59968	60940	973	+	1	576	4	0	36	0
lincRNA_1513	scaffold_78	NW_011952110	62169	62526	358	+	1	358	2	0	168	0
lincRNA_1514	scaffold_78	NW_011952110	226210	227982	1773	+	1	1544	4	0	205	0
lincRNA_1515	scaffold_78	NW_011952110	555187	555581	395	-	1	395	3	0	29	0
lincRNA_1516	scaffold_78	NW_011952110	750716	753580	2865	-	1	1711	4	0	412	0
lincRNA_1517	scaffold_78	NW_011952110	842940	843725	786	+	1	786	1	0	235	0
lincRNA_1518	scaffold_186	NW_011952111	301008	302474	1467	+	1	1068	5	0	60	0
lincRNA_1519	scaffold_186	NW_011952111	306527	307803	1277	+	1	718	2	0	36	0
lincRNA_1520	scaffold_186	NW_011952111	320345	320644	300	+	1	300	1	0	32	0
lincRNA_1521	scaffold_186	NW_011952111	326747	327211	465	+	1	465	2	0	20	0
lincRNA_1522	scaffold_186	NW_011952111	330466	330899	434	+	1	434	3	0	20	0
lincRNA_1523	scaffold_186	NW_011952111	345661	346737	1077	+	1	1077	1	0	182	0
lincRNA_1524	scaffold_186	NW_011952111	551591	552500	910	?	1	304	2	0	14	1
lincRNA_1525	scaffold_186	NW_011952111	757461	757957	497	+	1	497	4	0	62	0
lincRNA_1526	scaffold_186	NW_011952111	761451	764542	3092	+	1	1428	7	0	84	0
lincRNA_1527	scaffold_186	NW_011952111	855750	855979	230	+	1	230	2	0	14	0
lincRNA_1528	scaffold_114	NW_011952112	144358	144578	221	-	1	221	1	0	546	0
lincRNA_1529	scaffold_114	NW_011952112	671029	674266	3238	+	1	907	4	0	41	0
lincRNA_1530	scaffold_114	NW_011952112	708124	709734	1611	+	5	382	7	6	30	12
lincRNA_1531	scaffold_114	NW_011952112	717824	718045	222	+	1	222	2	0	11	0
lincRNA_1532	scaffold_114	NW_011952112	937604	940883	3280	+	2	339	4	2	40	2
lincRNA_1533	scaffold_75	NW_011952113	46845	47328	484	-	1	215	2	0	49	0
lincRNA_1534	scaffold_75	NW_011952113	207279	207979	701	+	1	419	2	0	20	0
lincRNA_1535	scaffold_75	NW_011952113	406290	408526	2237	+	1	1160	4	0	47	0
lincRNA_1536	scaffold_75	NW_011952113	476549	477614	1066	?	1	236	2	0	32	4
lincRNA_1537	scaffold_75	NW_011952113	535175	535411	237	?	1	237	2	0	94	23
lincRNA_1538	scaffold_75	NW_011952113	569024	569364	341	?	1	225	2	0	18	1
lincRNA_1539	scaffold_75	NW_011952113	618272	619055	784	-	1	610	3	0	22	0
lincRNA_1540	scaffold_75	NW_011952113	646415	647393	979	+	1	465	3	0	20	0
lincRNA_1542	scaffold_75	NW_011952113	806800	809666	2867	-	1	2867	3	0	623	0
lincRNA_1543	scaffold_83	NW_011952114	37784	38231	448	+	1	448	1	0	112	0
lincRNA_1544	scaffold_83	NW_011952114	62283	63019	737	-	1	329	3	1	62	12
lincRNA_1545	scaffold_83	NW_011952114	106444	110342	3899	+	1	2014	5	0	266	0
lincRNA_1546	scaffold_83	NW_011952114	192178	192402	225	+	1	225	1	0	36	0
lincRNA_1547	scaffold_83	NW_011952114	351743	352592	850	-	1	306	3	0	18	0
lincRNA_1548	scaffold_83	NW_011952114	534543	535349	807	-	1	807	2	0	100	0
lincRNA_1549	scaffold_83	NW_011952114	580296	581361	1066	+	1	524	3	0	27	0
lincRNA_1550	scaffold_83	NW_011952114	587383	592773	5391	+	1	2905	12	0	352	0
lincRNA_1551	scaffold_83	NW_011952114	761528	762277	750	+	1	750	1	0	238	0
lincRNA_1552	scaffold_83	NW_011952114	765492	766916	1425	+	1	611	4	0	72	0
lincRNA_1553	scaffold_83	NW_011952114	808552	812219	3668	+	1	1609	6	0	67	0
lincRNA_1554	scaffold_83	NW_011952114	828849	829160	312	-	1	312	1	0	103	0
lincRNA_1555	scaffold_83	NW_011952114	938549	940133	1585	+	1	1585	3	0	345	0
lincRNA_1556	scaffold_86	NW_011952115	133	585	453	+	1	453	2	0	54	0
lincRNA_1557	scaffold_86	NW_011952115	65193	65632	440	+	1	440	1	0	190	0
lincRNA_1558	scaffold_86	NW_011952115	87169	88343	1175	-	1	924	4	0	99	0
lincRNA_1559	scaffold_86	NW_011952115	108462	108724	263	+	1	263	2	0	15	0
lincRNA_1560	scaffold_86	NW_011952115	353433	353649	217	+	1	217	2	0	28	0
lincRNA_1561	scaffold_86	NW_011952115	426176	429488	3313	+	1	976	5	0	36	0
lincRNA_1562	scaffold_86	NW_011952115	627328	629080	1753	+	1	388	2	0	14	0
lincRNA_1563	scaffold_86	NW_011952115	651390	651624	235	+	1	235	2	0	44	0
lincRNA_1564	scaffold_86	NW_011952115	674975	675519	545	+	1	352	2	0	46	0
lincRNA_1565	scaffold_86	NW_011952115	811479	811779	301	-	1	301	1	0	94	0
lincRNA_1566	scaffold_86	NW_011952115	920194	920423	230	+	1	230	2	0	18	0
lincRNA_1567	scaffold_131	NW_011952116	28051	28266	216	+	1	216	2	0	13	0
lincRNA_1568	scaffold_131	NW_011952116	300642	301952	1311	+	1	393	4	0	29	0
lincRNA_1569	scaffold_131	NW_011952116	343612	344752	1141	-	1	196	2	0	12	0
lincRNA_1570	scaffold_131	NW_011952116	455344	455978	635	-	1	421	2	0	36	0
lincRNA_1571	scaffold_91	NW_011952117	230552	235451	4900	-	2	394	5	5	10	10
lincRNA_1572	scaffold_91	NW_011952117	307770	311087	3318	+	1	3318	1	0	31722	0
lincRNA_1573	scaffold_91	NW_011952117	394397	396063	1667	+	1	1667	1	0	9338	0
lincRNA_1574	scaffold_91	NW_011952117	414440	419043	4604	+	1	2115	7	0	79	0
lincRNA_1575	scaffold_91	NW_011952117	675347	676150	804	+	1	804	3	0	58	0
lincRNA_1576	scaffold_91	NW_011952117	802959	803456	498	-	1	498	1	0	235	0
lincRNA_1577	scaffold_80	NW_011952118	120153	120785	633	+	1	180	2	0	11	0
lincRNA_1578	scaffold_80	NW_011952118	252015	253120	1106	+	1	1106	2	0	272	0
lincRNA_1579	scaffold_80	NW_011952118	322705	323117	413	+	1	413	2	0	55	0
lincRNA_1580	scaffold_80	NW_011952118	521254	522161	908	+	1	908	5	0	265	0
lincRNA_1581	scaffold_80	NW_011952118	632834	633074	241	+	1	241	2	0	12	0
lincRNA_1582	scaffold_80	NW_011952118	660232	662064	1833	+	1	1161	5	0	48	0
lincRNA_1583	scaffold_80	NW_011952118	900901	901527	627	+	1	627	2	0	111	0
lincRNA_1584	scaffold_77	NW_011952119	231725	232871	1147	+	1	1147	2	0	333	0
lincRNA_1585	scaffold_77	NW_011952119	260077	261915	1839	+	1	1229	3	0	54	0
lincRNA_1586	scaffold_77	NW_011952119	518100	519542	1443	+	1	785	4	0	33	0
lincRNA_1587	scaffold_77	NW_011952119	612073	612319	247	+	1	247	2	0	10	0
lincRNA_1588	scaffold_77	NW_011952119	615009	615227	219	+	1	219	2	0	27	0
lincRNA_1589	scaffold_77	NW_011952119	655983	656540	558	+	1	558	1	0	990	0
lincRNA_1590	scaffold_77	NW_011952119	823491	824663	1173	-	1	306	3	0	74	0
lincRNA_1591	scaffold_88	NW_011952120	141423	141641	219	-	1	219	1	0	33	0
lincRNA_1592	scaffold_88	NW_011952120	198246	199571	1326	+	1	1173	3	1	98	3
lincRNA_1593	scaffold_88	NW_011952120	251017	251226	210	?	1	210	1	0	27	10
lincRNA_1594	scaffold_88	NW_011952120	473733	474097	365	-	1	365	1	0	18	0
lincRNA_1595	scaffold_88	NW_011952120	664985	665207	223	+	1	223	2	0	16	0
lincRNA_1596	scaffold_88	NW_011952120	859636	859917	282	+	1	282	1	0	541	0
lincRNA_1598	scaffold_88	NW_011952120	886610	886981	372	+	1	372	3	0	29	0
lincRNA_1597	scaffold_88	NW_011952120	882982	883301	320	-	1	320	1	0	85	0
lincRNA_1599	scaffold_81	NW_011952121	75078	75362	285	-	1	285	1	0	14	0
lincRNA_1600	scaffold_81	NW_011952121	76334	76546	213	+	1	213	2	0	24	0
lincRNA_1601	scaffold_81	NW_011952121	228140	229131	992	+	1	695	2	0	26	0
lincRNA_1602	scaffold_81	NW_011952121	307410	314522	7113	+	1	2169	8	0	77	0
lincRNA_1603	scaffold_81	NW_011952121	375866	376770	905	-	1	283	2	0	12	0
lincRNA_1604	scaffold_81	NW_011952121	386136	386502	367	+	1	367	2	0	125	0
lincRNA_1605	scaffold_81	NW_011952121	409909	412429	2521	+	1	404	3	0	67	0
lincRNA_1606	scaffold_81	NW_011952121	487369	489205	1837	+	1	432	2	0	22	0
lincRNA_1607	scaffold_81	NW_011952121	605485	606018	534	-	1	308	2	0	21	0
lincRNA_1608	scaffold_81	NW_011952121	638175	638528	354	+	1	354	1	0	21	0
lincRNA_1609	scaffold_81	NW_011952121	782840	786173	3334	+	1	3005	5	0	887	0
lincRNA_1610	scaffold_232	NW_011952122	24954	26120	1167	+	1	1094	3	1	471	2
lincRNA_1612	scaffold_232	NW_011952122	31654	32528	875	+	1	562	2	0	54	0
lincRNA_1611	scaffold_232	NW_011952122	30838	31762	925	-	1	259	2	0	17	0
lincRNA_1613	scaffold_232	NW_011952122	317157	318233	1077	?	1	511	3	0	100	22
lincRNA_1614	scaffold_232	NW_011952122	459244	461141	1898	-	1	511	3	0	59	0
lincRNA_1615	scaffold_232	NW_011952122	480927	481396	470	+	1	292	3	0	43	0
lincRNA_1616	scaffold_232	NW_011952122	511755	512797	1043	+	1	489	3	0	54	0
lincRNA_1617	scaffold_232	NW_011952122	662766	663046	281	+	1	281	2	0	25	0
lincRNA_1618	scaffold_84	NW_011952123	42034	45374	3341	+	1	1019	6	0	40	0
lincRNA_1619	scaffold_84	NW_011952123	107684	108120	437	-	1	437	1	0	131	0
lincRNA_1620	scaffold_84	NW_011952123	111366	111942	577	+	1	577	4	0	89	0
lincRNA_1621	scaffold_84	NW_011952123	221299	222021	723	-	1	723	1	0	91	0
lincRNA_1622	scaffold_84	NW_011952123	402530	403183	654	-	1	328	2	0	21	0
lincRNA_1623	scaffold_84	NW_011952123	428817	430177	1361	+	2	747	6	3	311	5
lincRNA_1624	scaffold_84	NW_011952123	429277	430916	1640	-	1	609	4	0	41	0
lincRNA_1625	scaffold_84	NW_011952123	456610	457012	403	+	1	403	1	0	50	0
lincRNA_1626	scaffold_84	NW_011952123	501023	503473	2451	-	1	712	5	0	76	0
lincRNA_1627	scaffold_84	NW_011952123	579737	579943	207	+	1	207	2	0	11	0
lincRNA_1628	scaffold_84	NW_011952123	900879	901117	239	+	1	239	1	0	36	0
lincRNA_1629	scaffold_82	NW_011952124	489245	497535	8291	+	1	500	3	0	65	0
lincRNA_1630	scaffold_82	NW_011952124	662163	662944	782	-	1	156	2	0	17	0
lincRNA_1631	scaffold_82	NW_011952124	735473	737416	1944	+	1	1944	5	0	543	0
lincRNA_1633	scaffold_205	NW_011952125	87277	89449	2173	+	1	2137	3	1	1528	8
lincRNA_1634	scaffold_205	NW_011952125	148117	149116	1000	-	1	259	2	0	14	0
lincRNA_1635	scaffold_205	NW_011952125	162939	163653	715	+	1	359	2	0	14	0
lincRNA_1636	scaffold_85	NW_011952126	37247	37607	361	-	1	361	2	0	27	0
lincRNA_1637	scaffold_85	NW_011952126	205081	205369	289	+	1	289	2	0	10	0
lincRNA_1638	scaffold_85	NW_011952126	330802	331013	212	+	1	212	2	0	12	0
lincRNA_1639	scaffold_85	NW_011952126	725271	725523	253	+	1	253	1	0	10	0
lincRNA_1640	scaffold_97	NW_011952129	135720	136206	487	+	1	277	3	1	22	1
lincRNA_1641	scaffold_97	NW_011952129	318020	319040	1021	-	1	1021	1	0	406	0
lincRNA_1642	scaffold_97	NW_011952129	580233	580547	315	+	1	315	1	0	20	0
lincRNA_1643	scaffold_97	NW_011952129	627423	628195	773	+	1	597	2	0	85	0
lincRNA_1644	scaffold_93	NW_011952127	33535	34531	997	+	1	997	4	0	129	0
lincRNA_1645	scaffold_93	NW_011952127	114011	114221	211	+	1	211	2	0	34	0
lincRNA_1646	scaffold_93	NW_011952127	122564	122813	250	+	1	250	1	0	145	0
lincRNA_1647	scaffold_93	NW_011952127	279543	280599	1057	+	1	478	3	0	80	0
lincRNA_1648	scaffold_93	NW_011952127	283285	284401	1117	+	1	866	4	0	102	0
lincRNA_1649	scaffold_93	NW_011952127	311196	311464	269	+	1	269	1	0	18	0
lincRNA_1650	scaffold_93	NW_011952127	438844	439276	433	?	1	211	2	0	37	8
lincRNA_1651	scaffold_93	NW_011952127	526119	526446	328	+	1	328	1	0	885	0
lincRNA_1652	scaffold_93	NW_011952127	691055	691332	278	+	1	278	1	0	33	0
lincRNA_1653	scaffold_93	NW_011952127	858577	859840	1264	+	1	1095	5	0	83	0
lincRNA_1654	scaffold_99	NW_011952128	109	1147	1039	+	1	1039	3	0	1063	0
lincRNA_1655	scaffold_99	NW_011952128	256351	258367	2017	+	1	1880	5	0	306	0
lincRNA_1657	scaffold_99	NW_011952128	382135	382794	660	+	4	524	6	4	367	16
lincRNA_1656	scaffold_99	NW_011952128	382135	382764	630	-	5	494	8	5	144	12
lincRNA_1658	scaffold_99	NW_011952128	449686	449894	209	+	1	209	1	0	17	0
lincRNA_1659	scaffold_99	NW_011952128	479493	480242	750	+	1	750	1	0	356	0
lincRNA_1660	scaffold_99	NW_011952128	596683	599403	2721	-	1	2358	6	0	410	0
lincRNA_1661	scaffold_99	NW_011952128	731344	732110	767	+	1	484	2	0	21	0
lincRNA_1662	scaffold_99	NW_011952128	733360	734928	1569	+	1	280	2	0	21	0
lincRNA_1663	scaffold_207	NW_011952130	2453	3094	642	+	1	642	4	0	28	0
lincRNA_1664	scaffold_207	NW_011952130	24086	24330	245	+	1	245	1	0	25	1
lincRNA_1665	scaffold_207	NW_011952130	111120	111427	308	-	1	308	1	0	72	0
lincRNA_1666	scaffold_207	NW_011952130	169004	169875	872	-	1	872	3	0	31	0
lincRNA_1667	scaffold_207	NW_011952130	500515	501445	931	-	1	297	2	0	24	0
lincRNA_1668	scaffold_207	NW_011952130	651041	651479	439	+	1	439	1	0	351	0
lincRNA_1669	scaffold_207	NW_011952130	702807	703480	674	-	1	674	1	0	228	0
lincRNA_1670	scaffold_207	NW_011952130	708665	709111	447	-	1	233	2	0	12	0
lincRNA_1671	scaffold_87	NW_011952132	86998	88075	1078	+	1	808	3	0	24	0
lincRNA_1672	scaffold_87	NW_011952132	102590	102816	227	+	1	227	1	0	596	0
lincRNA_1673	scaffold_87	NW_011952132	202114	202340	227	+	1	227	2	0	27	0
lincRNA_1674	scaffold_87	NW_011952132	321528	322046	519	+	1	519	1	0	259	0
lincRNA_1675	scaffold_87	NW_011952132	404204	408017	3814	-	1	2263	10	0	243	0
lincRNA_1676	scaffold_87	NW_011952132	430230	430432	203	+	1	203	2	0	28	0
lincRNA_1677	scaffold_87	NW_011952132	524730	526101	1372	+	1	1037	3	0	1541	0
lincRNA_1678	scaffold_87	NW_011952132	717937	718380	444	+	1	444	1	0	47	0
lincRNA_1679	scaffold_87	NW_011952132	805184	805847	664	+	1	664	1	0	52	0
lincRNA_1680	scaffold_90	NW_011952131	279608	280123	516	-	1	516	2	0	18	0
lincRNA_1681	scaffold_90	NW_011952131	334601	335798	1198	+	1	1198	1	0	871	0
lincRNA_1682	scaffold_90	NW_011952131	337307	338207	901	+	1	901	1	0	867	0
lincRNA_1683	scaffold_90	NW_011952131	355236	355870	635	+	1	206	2	0	36	0
lincRNA_1684	scaffold_90	NW_011952131	369506	369877	372	-	1	129	2	0	15	0
lincRNA_1685	scaffold_90	NW_011952131	547733	547963	231	+	1	231	1	0	421	0
lincRNA_1686	scaffold_90	NW_011952131	656195	660361	4167	+	1	2053	9	0	62	0
lincRNA_1687	scaffold_90	NW_011952131	671077	671301	225	+	1	225	2	0	42	0
lincRNA_1688	scaffold_90	NW_011952131	739472	742007	2536	+	1	2202	6	0	92	0
lincRNA_1689	scaffold_89	NW_011952133	1	3934	3934	-	1	283	3	1	283	66
lincRNA_1690	scaffold_89	NW_011952133	5439	6850	1412	+	1	1412	1	0	1852	0
lincRNA_1691	scaffold_89	NW_011952133	63698	63915	218	+	1	218	2	0	14	0
lincRNA_1692	scaffold_89	NW_011952133	112632	113181	550	+	1	550	3	0	102	0
lincRNA_1693	scaffold_89	NW_011952133	114704	115322	619	+	1	619	4	0	46	0
lincRNA_1694	scaffold_89	NW_011952133	246816	250365	3550	+	1	3132	9	0	364	0
lincRNA_1695	scaffold_89	NW_011952133	252349	253227	879	+	1	879	5	0	35	0
lincRNA_1696	scaffold_89	NW_011952133	291120	291963	844	+	1	844	2	0	306	0
lincRNA_1697	scaffold_89	NW_011952133	535680	536380	701	+	1	701	1	0	406	0
lincRNA_1698	scaffold_89	NW_011952133	538169	541304	3136	+	1	2887	6	0	177	0
lincRNA_1699	scaffold_89	NW_011952133	607329	607774	446	+	1	446	1	0	526	0
lincRNA_1700	scaffold_89	NW_011952133	664094	671905	7812	+	1	336	2	1	281	43
lincRNA_1701	scaffold_89	NW_011952133	677614	679470	1857	+	1	1857	1	0	1271	0
lincRNA_1702	scaffold_96	NW_011952134	12335	12594	260	+	1	260	1	0	27	0
lincRNA_1703	scaffold_96	NW_011952134	259115	259398	284	+	1	284	1	0	17	0
lincRNA_1704	scaffold_96	NW_011952134	840378	840994	617	+	1	193	2	0	10	0
lincRNA_1705	scaffold_92	NW_011952135	161331	163314	1984	+	1	1287	4	0	204	0
lincRNA_1707	scaffold_92	NW_011952135	366787	368593	1807	+	1	1289	6	0	532	0
lincRNA_1708	scaffold_92	NW_011952135	423800	424910	1111	+	1	921	3	1	1260	42
lincRNA_1709	scaffold_92	NW_011952135	448975	452166	3192	+	1	1786	6	0	63	0
lincRNA_1710	scaffold_92	NW_011952135	461141	462644	1504	+	1	1376	4	0	99	0
lincRNA_1711	scaffold_92	NW_011952135	482021	482398	378	+	1	378	2	0	67	0
lincRNA_1712	scaffold_92	NW_011952135	488718	491898	3181	+	1	534	3	0	24	0
lincRNA_1713	scaffold_92	NW_011952135	496953	499262	2310	+	1	842	2	0	24	0
lincRNA_1714	scaffold_92	NW_011952135	612826	614197	1372	-	1	590	3	0	43	0
lincRNA_1715	scaffold_92	NW_011952135	627157	628744	1588	-	1	259	2	0	14	0
lincRNA_1716	scaffold_92	NW_011952135	796270	798572	2303	+	1	1212	5	0	40	0
lincRNA_1717	scaffold_120	NW_011952136	9503	11913	2411	-	1	872	4	0	54	0
lincRNA_1718	scaffold_120	NW_011952136	70695	72510	1816	+	1	1147	7	0	68	0
lincRNA_1719	scaffold_120	NW_011952136	78042	80127	2086	+	1	1777	7	0	343	0
lincRNA_1720	scaffold_120	NW_011952136	108394	108646	253	+	1	253	2	0	22	0
lincRNA_1721	scaffold_120	NW_011952136	298718	299467	750	-	1	279	2	0	14	0
lincRNA_1722	scaffold_120	NW_011952136	463028	463598	571	+	1	571	1	0	81	0
lincRNA_1723	scaffold_120	NW_011952136	512708	513696	989	+	1	478	2	0	19	0
lincRNA_1724	scaffold_120	NW_011952136	522743	525949	3207	+	1	461	2	0	21	0
lincRNA_1725	scaffold_120	NW_011952136	571292	571653	362	?	1	202	2	0	37	14
lincRNA_1726	scaffold_120	NW_011952136	646885	647255	371	+	1	371	1	0	86	0
lincRNA_1727	scaffold_120	NW_011952136	696784	697562	779	+	1	633	4	0	42	0
lincRNA_1728	scaffold_120	NW_011952136	749954	755423	5470	+	1	276	3	1	49	4
lincRNA_1729	scaffold_185	NW_011952137	151213	155105	3893	+	1	750	4	0	32	0
lincRNA_1730	scaffold_185	NW_011952137	164002	164519	518	-	1	518	2	0	40	0
lincRNA_1731	scaffold_185	NW_011952137	483049	483364	316	+	1	316	1	0	217	0
lincRNA_1732	scaffold_185	NW_011952137	534378	534636	259	+	1	259	2	0	38	0
lincRNA_1733	scaffold_185	NW_011952137	536857	537217	361	+	1	317	3	1	265	1
lincRNA_1734	scaffold_185	NW_011952137	562335	562605	271	+	1	271	1	0	31	0
lincRNA_1735	scaffold_185	NW_011952137	564971	566498	1528	+	1	1528	1	0	1567	0
lincRNA_1736	scaffold_185	NW_011952137	588138	589834	1697	-	1	1160	4	2	253	3
lincRNA_1737	scaffold_185	NW_011952137	694025	694408	384	+	1	384	1	0	38	0
lincRNA_1738	scaffold_185	NW_011952137	787660	789728	2069	+	1	1472	4	0	489	0
lincRNA_1739	scaffold_101	NW_011952138	176590	177979	1390	+	1	589	3	0	58	0
lincRNA_1740	scaffold_101	NW_011952138	560740	569519	8780	+	1	1820	9	0	161	0
lincRNA_1741	scaffold_101	NW_011952138	571606	572760	1155	+	1	955	5	0	71	0
lincRNA_1742	scaffold_101	NW_011952138	573843	576320	2478	+	1	936	3	0	56	0
lincRNA_1743	scaffold_101	NW_011952138	588369	588662	294	-	1	294	1	0	14	0
lincRNA_1744	scaffold_101	NW_011952138	593639	599043	5405	+	1	609	3	0	24	0
lincRNA_1746	scaffold_254	NW_011952139	101833	102634	802	+	1	352	2	0	25	0
lincRNA_1747	scaffold_254	NW_011952139	128294	133237	4944	+	1	2077	6	0	79	0
lincRNA_1748	scaffold_254	NW_011952139	134322	134862	541	+	1	541	3	0	98	0
lincRNA_1749	scaffold_254	NW_011952139	167394	169293	1900	+	1	765	3	0	75	0
lincRNA_1750	scaffold_254	NW_011952139	173218	178251	5034	+	1	767	3	0	30	0
lincRNA_1752	scaffold_254	NW_011952139	237462	237663	202	+	1	202	2	0	10	0
lincRNA_1751	scaffold_254	NW_011952139	234895	235426	532	?	1	244	2	0	56	4
lincRNA_1753	scaffold_254	NW_011952139	477224	477578	355	+	1	355	1	0	18	0
lincRNA_1754	scaffold_254	NW_011952139	483535	486382	2848	+	1	448	3	0	26	0
lincRNA_1755	scaffold_254	NW_011952139	490578	491028	451	+	1	451	2	0	43	0
lincRNA_1756	scaffold_254	NW_011952139	597971	598218	248	+	1	248	1	0	20	0
lincRNA_1757	scaffold_254	NW_011952139	688520	688958	439	+	1	439	3	0	48	0
lincRNA_1758	scaffold_254	NW_011952139	756850	757081	232	+	1	232	2	0	26	0
lincRNA_1759	scaffold_100	NW_011952140	59261	60971	1711	+	1	546	3	0	21	0
lincRNA_1760	scaffold_100	NW_011952140	156039	158504	2466	-	1	1608	5	0	143	0
lincRNA_1761	scaffold_100	NW_011952140	284330	285182	853	+	1	853	1	0	5754	0
lincRNA_1762	scaffold_100	NW_011952140	487043	488011	969	-	1	229	2	0	10	0
lincRNA_1763	scaffold_100	NW_011952140	571372	573965	2594	-	1	628	5	0	32	0
lincRNA_1764	scaffold_100	NW_011952140	784899	785182	284	+	1	284	2	0	35	0
lincRNA_1765	scaffold_104	NW_011952141	2719	3723	1005	-	1	257	2	1	68	2
lincRNA_1766	scaffold_104	NW_011952141	228193	231807	3615	+	1	3615	1	0	4256	0
lincRNA_1767	scaffold_104	NW_011952141	398267	407642	9376	+	1	2968	12	0	100	0
lincRNA_1768	scaffold_104	NW_011952141	411564	421853	10290	+	1	962	3	0	100	0
lincRNA_1769	scaffold_104	NW_011952141	574637	575146	510	-	1	510	1	0	162	0
lincRNA_1770	scaffold_104	NW_011952141	577741	578309	569	-	1	240	2	0	11	0
lincRNA_1771	scaffold_104	NW_011952141	762284	762689	406	+	1	406	3	0	46	0
lincRNA_1772	scaffold_105	NW_011952142	103295	109485	6191	-	2	215	3	2	32	25
lincRNA_1773	scaffold_105	NW_011952142	194268	195863	1596	-	1	406	4	0	37	0
lincRNA_1774	scaffold_105	NW_011952142	267307	278612	11306	-	1	167	2	1	58	47
lincRNA_1775	scaffold_105	NW_011952142	369586	371774	2189	+	1	1004	4	0	39	0
lincRNA_1776	scaffold_105	NW_011952142	392954	393162	209	+	1	209	1	0	262	0
lincRNA_1777	scaffold_105	NW_011952142	580797	581638	842	+	1	412	3	0	19	0
lincRNA_1778	scaffold_105	NW_011952142	584975	586523	1549	+	1	616	4	0	39	0
lincRNA_1779	scaffold_105	NW_011952142	589011	591218	2208	+	1	1258	5	0	152	0
lincRNA_1780	scaffold_110	NW_011952143	62123	63655	1533	-	1	428	3	0	19	0
lincRNA_1781	scaffold_110	NW_011952143	73914	74234	321	-	1	321	1	0	40	0
lincRNA_1782	scaffold_110	NW_011952143	297308	297711	404	+	1	404	3	0	34	0
lincRNA_1783	scaffold_110	NW_011952143	303358	304923	1566	+	1	1012	7	0	388	0
lincRNA_1784	scaffold_110	NW_011952143	506979	507208	230	+	1	230	2	0	16	0
lincRNA_1785	scaffold_110	NW_011952143	511806	512170	365	+	1	365	1	0	418	0
lincRNA_1786	scaffold_110	NW_011952143	605376	606163	788	-	1	332	3	0	20	0
lincRNA_1787	scaffold_110	NW_011952143	691575	692057	483	+	1	483	2	0	79	0
lincRNA_1788	scaffold_110	NW_011952143	696501	696836	336	+	1	336	1	0	16	0
lincRNA_1789	scaffold_222	NW_011952144	118110	118464	355	+	1	355	1	0	23	0
lincRNA_1791	scaffold_222	NW_011952144	224403	224744	342	?	1	227	2	0	38	15
lincRNA_1792	scaffold_222	NW_011952144	386348	387118	771	+	1	771	2	0	48	0
lincRNA_1793	scaffold_222	NW_011952144	442387	444004	1618	+	1	694	3	0	22	0
lincRNA_1794	scaffold_222	NW_011952144	461057	461586	530	+	1	423	4	0	41	0
lincRNA_1795	scaffold_222	NW_011952144	643333	643616	284	+	1	284	1	0	10	0
lincRNA_1796	scaffold_222	NW_011952144	657315	658825	1511	+	1	1511	2	0	139	0
lincRNA_1797	scaffold_222	NW_011952144	749835	750088	254	+	1	254	1	0	30	0
lincRNA_1798	scaffold_222	NW_011952144	752527	753255	729	+	1	729	5	0	68	0
lincRNA_1799	scaffold_222	NW_011952144	788818	789028	211	+	1	211	1	0	27	0
lincRNA_1800	scaffold_112	NW_011952145	12786	14094	1309	+	1	928	4	0	58	0
lincRNA_1801	scaffold_112	NW_011952145	68359	69043	685	-	1	211	2	0	15	0
lincRNA_1802	scaffold_112	NW_011952145	200114	200917	804	+	1	386	3	0	32	0
lincRNA_1803	scaffold_112	NW_011952145	357295	362056	4762	+	1	3943	8	0	819	0
lincRNA_1804	scaffold_112	NW_011952145	480955	482136	1182	+	1	701	3	0	193	0
lincRNA_1805	scaffold_112	NW_011952145	519709	520548	840	+	1	382	2	0	37	0
lincRNA_1806	scaffold_112	NW_011952145	657220	668071	10852	+	1	3020	14	0	154	0
lincRNA_1807	scaffold_112	NW_011952145	721861	722092	232	+	1	232	1	0	25	0
lincRNA_1808	scaffold_133	NW_011952146	445543	448398	2856	+	1	1774	3	1	532	12
lincRNA_1809	scaffold_107	NW_011952147	12580	14433	1854	-	3	650	4	3	267	34
lincRNA_1810	scaffold_107	NW_011952147	129743	130439	697	+	1	297	2	0	12	0
lincRNA_1811	scaffold_107	NW_011952147	249707	251462	1756	+	1	661	5	0	45	0
lincRNA_1812	scaffold_107	NW_011952147	284302	284687	386	-	1	386	2	0	29	0
lincRNA_1813	scaffold_107	NW_011952147	483048	483411	364	-	1	364	1	0	37	0
lincRNA_1814	scaffold_107	NW_011952147	627406	629257	1852	-	1	394	3	0	34	0
lincRNA_1815	scaffold_107	NW_011952147	685868	686929	1062	-	1	439	4	2	56	5
lincRNA_1816	scaffold_107	NW_011952147	754665	755516	852	+	1	743	6	0	298	0
lincRNA_1817	scaffold_107	NW_011952147	759042	760843	1802	+	1	796	7	0	284	0
lincRNA_1818	scaffold_107	NW_011952147	762705	763700	996	+	1	996	3	0	117	0
lincRNA_1819	scaffold_103	NW_011952148	22977	23192	216	?	1	216	2	0	57	3
lincRNA_1820	scaffold_103	NW_011952148	307923	318002	10080	+	1	2202	10	0	90	0
lincRNA_1821	scaffold_103	NW_011952148	433080	439038	5959	+	1	854	3	0	20	0
lincRNA_1822	scaffold_103	NW_011952148	469301	469853	553	+	1	553	1	0	647	0
lincRNA_1823	scaffold_103	NW_011952148	588313	589056	744	-	1	744	3	0	53	0
lincRNA_1824	scaffold_103	NW_011952148	662733	664379	1647	-	1	407	2	0	62	0
lincRNA_1825	scaffold_103	NW_011952148	695793	697260	1468	+	1	530	2	0	13	0
lincRNA_1826	scaffold_152	NW_011952149	16237	17921	1685	+	1	497	2	0	21	0
lincRNA_1827	scaffold_152	NW_011952149	38884	39122	239	+	1	239	2	0	14	0
lincRNA_1828	scaffold_152	NW_011952149	167227	167685	459	-	1	459	2	0	43	0
lincRNA_1829	scaffold_152	NW_011952149	211807	214113	2307	+	1	684	2	0	931	0
lincRNA_1830	scaffold_152	NW_011952149	394177	394600	424	-	1	120	2	1	10	2
lincRNA_1831	scaffold_152	NW_011952149	752910	753254	345	+	1	345	1	0	36	0
lincRNA_1832	scaffold_152	NW_011952149	758902	759561	660	+	1	660	3	0	313	0
lincRNA_1833	scaffold_229	NW_011952150	16210	16496	287	+	1	287	2	0	23	0
lincRNA_1834	scaffold_229	NW_011952150	30705	33581	2877	+	1	193	3	3	35	30
lincRNA_1835	scaffold_229	NW_011952150	71697	72161	465	+	1	465	3	0	76	0
lincRNA_1836	scaffold_229	NW_011952150	197630	199777	2148	?	1	94	1	1	78	78
lincRNA_1837	scaffold_229	NW_011952150	204076	205599	1524	+	1	384	3	1	92	9
lincRNA_1838	scaffold_229	NW_011952150	208152	208538	387	+	1	387	1	0	297	0
lincRNA_1839	scaffold_229	NW_011952150	284329	287184	2856	+	1	2716	3	0	3495	0
lincRNA_1840	scaffold_229	NW_011952150	636411	639459	3049	+	1	1131	2	0	994	0
lincRNA_1841	scaffold_229	NW_011952150	711993	714001	2009	+	1	487	3	0	60	0
lincRNA_1842	scaffold_261	NW_011952151	7408	10833	3426	+	1	3173	4	1	3354	7
lincRNA_1843	scaffold_261	NW_011952151	78933	79751	819	+	1	468	3	1	141	29
lincRNA_1844	scaffold_261	NW_011952151	246512	246872	361	?	1	223	2	0	37	7
lincRNA_1845	scaffold_261	NW_011952151	250022	250759	738	?	1	281	2	0	110	8
lincRNA_1846	scaffold_261	NW_011952151	251877	253043	1167	?	1	315	2	0	57	18
lincRNA_1847	scaffold_261	NW_011952151	351661	353144	1484	+	1	375	2	0	14	0
lincRNA_1848	scaffold_261	NW_011952151	356862	357261	400	+	1	400	1	0	36	0
lincRNA_1849	scaffold_261	NW_011952151	651431	653231	1801	+	1	963	3	0	50	0
lincRNA_1850	scaffold_261	NW_011952151	749483	749876	394	+	1	394	3	0	23	0
lincRNA_1851	scaffold_144	NW_011952152	26382	28053	1672	?	1	727	6	0	305	33
lincRNA_1852	scaffold_144	NW_011952152	42757	45264	2508	-	1	889	5	0	74	0
lincRNA_1853	scaffold_144	NW_011952152	47373	49387	2015	-	1	829	4	0	36	0
lincRNA_1854	scaffold_144	NW_011952152	263241	265633	2393	-	1	730	4	0	55	0
lincRNA_1855	scaffold_144	NW_011952152	282572	284471	1900	-	1	1900	3	0	347	0
lincRNA_1856	scaffold_144	NW_011952152	406740	409889	3150	-	2	205	3	2	21	13
lincRNA_1857	scaffold_144	NW_011952152	702097	702486	390	+	1	390	1	0	46	0
lincRNA_1858	scaffold_115	NW_011952153	1758	5967	4210	+	1	942	4	0	75	0
lincRNA_1859	scaffold_115	NW_011952153	222228	222511	284	+	1	284	1	0	22	0
lincRNA_1860	scaffold_115	NW_011952153	296643	298025	1383	+	1	428	2	0	13	0
lincRNA_1861	scaffold_115	NW_011952153	330522	330834	313	+	1	313	1	0	14	0
lincRNA_1862	scaffold_115	NW_011952153	369789	373754	3966	+	1	713	3	0	18	0
lincRNA_1863	scaffold_115	NW_011952153	428401	428622	222	-	1	222	1	0	27	0
lincRNA_1864	scaffold_115	NW_011952153	615217	615433	217	+	1	217	2	0	12	0
lincRNA_1865	scaffold_115	NW_011952153	618738	619048	311	+	1	311	1	0	62	0
lincRNA_1866	scaffold_115	NW_011952153	679844	680336	493	+	1	493	2	0	81	0
lincRNA_1867	scaffold_115	NW_011952153	714940	716795	1856	+	1	1114	3	0	32	0
lincRNA_1868	scaffold_116	NW_011952154	91781	92073	293	-	1	293	2	0	13	0
lincRNA_1869	scaffold_116	NW_011952154	172134	172904	771	-	1	356	3	0	40	0
lincRNA_1870	scaffold_116	NW_011952154	278716	279384	669	+	1	456	2	0	16	0
lincRNA_1871	scaffold_116	NW_011952154	530704	531040	337	+	1	337	2	0	20	0
lincRNA_1872	scaffold_116	NW_011952154	604556	606306	1751	-	1	661	4	0	27	0
lincRNA_1873	scaffold_116	NW_011952154	646372	647899	1528	+	1	1000	4	0	31	0
lincRNA_1874	scaffold_111	NW_011952155	22465	24048	1584	-	1	241	2	0	24	0
lincRNA_1875	scaffold_111	NW_011952155	29865	30084	220	?	1	220	2	0	36	1
lincRNA_1876	scaffold_111	NW_011952155	144102	145902	1801	+	1	393	4	0	77	0
lincRNA_1877	scaffold_111	NW_011952155	228590	229082	493	+	1	338	3	0	17	0
lincRNA_1878	scaffold_111	NW_011952155	299584	299838	255	+	1	255	2	0	10	0
lincRNA_1879	scaffold_111	NW_011952155	360945	361911	967	+	1	570	4	0	141	0
lincRNA_1880	scaffold_111	NW_011952155	462665	463957	1293	?	1	340	2	0	173	52
lincRNA_1881	scaffold_111	NW_011952155	578517	578748	232	+	1	232	1	0	24	0
lincRNA_1882	scaffold_111	NW_011952155	677031	677797	767	+	1	440	2	0	21	0
lincRNA_1883	scaffold_111	NW_011952155	761845	762187	343	+	1	343	1	0	76	0
lincRNA_1884	scaffold_138	NW_011952156	26097	27162	1066	-	1	1066	1	0	421	0
lincRNA_1885	scaffold_138	NW_011952156	115361	119902	4542	+	1	2650	8	0	407	0
lincRNA_1886	scaffold_138	NW_011952156	137423	137924	502	+	1	502	3	0	111	0
lincRNA_1887	scaffold_138	NW_011952156	185165	185798	634	+	1	634	3	0	172	0
lincRNA_1888	scaffold_138	NW_011952156	190638	191671	1034	+	1	185	2	0	14	0
lincRNA_1889	scaffold_138	NW_011952156	201397	201762	366	+	1	366	1	0	363	0
lincRNA_1890	scaffold_138	NW_011952156	219321	221924	2604	+	1	344	3	0	18	0
lincRNA_1891	scaffold_138	NW_011952156	238057	243464	5408	+	1	1119	7	0	53	0
lincRNA_1892	scaffold_138	NW_011952156	407892	408235	344	-	1	222	2	0	16	0
lincRNA_1893	scaffold_138	NW_011952156	539734	542442	2709	+	1	477	4	2	43	2
lincRNA_1894	scaffold_138	NW_011952156	555252	556607	1356	-	1	602	3	0	25	0
lincRNA_1895	scaffold_138	NW_011952156	594215	594414	200	-	1	200	1	0	67	0
lincRNA_1896	scaffold_138	NW_011952156	625951	626430	480	+	1	480	1	0	128	0
lincRNA_1897	scaffold_138	NW_011952156	706032	706643	612	-	1	468	2	0	48	0
lincRNA_1898	scaffold_136	NW_011952157	36189	36740	552	-	1	507	3	1	36	2
lincRNA_1899	scaffold_136	NW_011952157	43389	44110	722	-	1	373	4	2	15	5
lincRNA_1900	scaffold_136	NW_011952157	74574	74815	242	+	1	242	1	0	20	0
lincRNA_1901	scaffold_136	NW_011952157	184640	185950	1311	+	1	401	4	0	83	0
lincRNA_1902	scaffold_136	NW_011952157	275787	276166	380	+	1	380	1	0	31	0
lincRNA_1903	scaffold_136	NW_011952157	291947	293073	1127	+	1	546	4	0	64	0
lincRNA_1904	scaffold_136	NW_011952157	393814	395184	1371	?	1	564	4	0	106	46
lincRNA_1906	scaffold_136	NW_011952157	623254	626345	3092	-	1	646	5	0	43	0
lincRNA_1905	scaffold_136	NW_011952157	569080	579619	10540	+	1	1123	4	0	427	0
lincRNA_1907	scaffold_136	NW_011952157	745701	746299	599	+	1	599	1	0	33	0
lincRNA_1908	scaffold_117	NW_011952158	146306	146770	465	+	1	465	3	0	26	0
lincRNA_1909	scaffold_117	NW_011952158	170476	171838	1363	+	1	334	2	0	25	0
lincRNA_1910	scaffold_117	NW_011952158	452670	452936	267	+	1	267	1	0	394	0
lincRNA_1911	scaffold_117	NW_011952158	524319	525086	768	?	1	318	2	0	123	3
lincRNA_1912	scaffold_117	NW_011952158	526532	527055	524	?	1	274	2	0	27	1
lincRNA_1913	scaffold_117	NW_011952158	640986	641933	948	+	1	434	2	0	14	0
lincRNA_1914	scaffold_117	NW_011952158	649157	652528	3372	+	1	2018	7	0	397	0
lincRNA_1915	scaffold_117	NW_011952158	703331	711462	8132	+	1	1404	6	0	302	0
lincRNA_1916	scaffold_202	NW_011952159	225158	227017	1860	+	1	891	3	0	39	0
lincRNA_1917	scaffold_202	NW_011952159	230268	232328	2061	+	1	436	2	0	23	0
lincRNA_1918	scaffold_202	NW_011952159	264434	264697	264	+	1	264	1	0	90	0
lincRNA_1920	scaffold_202	NW_011952159	329468	329958	491	-	1	267	2	0	61	0
lincRNA_1919	scaffold_202	NW_011952159	329334	329797	464	+	1	464	2	0	459	0
lincRNA_1921	scaffold_202	NW_011952159	343102	344830	1729	+	1	548	2	0	18	0
lincRNA_1922	scaffold_202	NW_011952159	353331	355340	2010	+	1	414	2	0	18	0
lincRNA_1923	scaffold_202	NW_011952159	424091	426002	1912	+	1	1027	7	0	173	0
lincRNA_1924	scaffold_202	NW_011952159	484548	486984	2437	-	1	2030	6	0	288	0
lincRNA_1925	scaffold_202	NW_011952159	630091	632946	2856	+	1	829	4	0	32	0
lincRNA_1926	scaffold_202	NW_011952159	693866	694746	881	+	1	491	2	0	29	0
lincRNA_1927	scaffold_128	NW_011952160	13109	13810	702	-	1	197	2	0	10	0
lincRNA_1928	scaffold_128	NW_011952160	123348	127405	4058	+	1	1420	8	0	98	0
lincRNA_1929	scaffold_128	NW_011952160	181167	183318	2152	-	1	2152	2	0	735	0
lincRNA_1930	scaffold_128	NW_011952160	219261	220255	995	+	1	630	2	0	42	0
lincRNA_1932	scaffold_128	NW_011952160	419822	420169	348	+	1	348	1	0	11	0
lincRNA_1933	scaffold_128	NW_011952160	608121	608347	227	+	1	227	2	0	32	0
lincRNA_1934	scaffold_128	NW_011952160	737276	738719	1444	-	1	343	3	0	32	0
lincRNA_1935	scaffold_118	NW_011952161	228134	230074	1941	+	1	1198	5	0	121	0
lincRNA_1936	scaffold_118	NW_011952161	291913	292841	929	?	1	373	2	0	103	13
lincRNA_1937	scaffold_118	NW_011952161	295503	297817	2315	-	1	989	2	1	276	9
lincRNA_1938	scaffold_118	NW_011952161	301602	302923	1322	?	1	222	2	0	14	2
lincRNA_1939	scaffold_118	NW_011952161	348032	351099	3068	+	1	435	2	0	12	0
lincRNA_1940	scaffold_118	NW_011952161	542164	543852	1689	+	1	1290	7	0	231	0
lincRNA_1941	scaffold_118	NW_011952161	741771	742603	833	+	1	576	2	0	73	0
lincRNA_1942	scaffold_123	NW_011952162	29501	30195	695	+	1	369	3	0	45	0
lincRNA_1943	scaffold_123	NW_011952162	110362	110658	297	+	1	297	1	0	195	0
lincRNA_1944	scaffold_123	NW_011952162	115320	117130	1811	-	1	316	2	0	35	0
lincRNA_1945	scaffold_123	NW_011952162	242049	242683	635	-	1	635	1	0	64	0
lincRNA_1946	scaffold_123	NW_011952162	330905	331197	293	-	1	293	1	0	59	0
lincRNA_1947	scaffold_123	NW_011952162	381643	382353	711	-	1	354	2	0	44	0
lincRNA_1948	scaffold_123	NW_011952162	718002	719358	1357	-	1	254	3	0	19	0
lincRNA_1949	scaffold_309	NW_011952163	536221	537179	959	+	1	959	1	0	1200	0
lincRNA_1950	scaffold_309	NW_011952163	542570	546206	3637	+	1	2386	9	0	101	0
lincRNA_1951	scaffold_124	NW_011952164	102273	102649	377	+	1	377	3	0	37	0
lincRNA_1952	scaffold_124	NW_011952164	357876	366081	8206	+	1	1484	6	0	74	0
lincRNA_1953	scaffold_124	NW_011952164	390798	393894	3097	+	1	3097	1	0	19288	0
lincRNA_1954	scaffold_124	NW_011952164	427709	428471	763	+	1	538	3	0	28	0
lincRNA_1955	scaffold_124	NW_011952164	470251	470487	237	+	1	237	2	0	29	0
lincRNA_1956	scaffold_124	NW_011952164	558607	559860	1254	-	1	497	3	0	24	0
lincRNA_1957	scaffold_124	NW_011952164	599908	600375	468	+	1	468	2	0	166	0
lincRNA_1958	scaffold_154	NW_011952165	62987	64631	1645	+	1	855	6	0	50	0
lincRNA_1959	scaffold_154	NW_011952165	94010	94699	690	+	1	690	3	0	403	0
lincRNA_1960	scaffold_154	NW_011952165	214275	215318	1044	-	1	222	2	0	19	0
lincRNA_1961	scaffold_154	NW_011952165	235755	236600	846	+	1	638	3	0	19	0
lincRNA_1962	scaffold_154	NW_011952165	252490	253105	616	-	1	223	2	0	12	0
lincRNA_1963	scaffold_154	NW_011952165	433399	436170	2772	+	1	1076	6	0	65	0
lincRNA_1964	scaffold_154	NW_011952165	446153	453738	7586	+	1	3619	15	0	125	0
lincRNA_1965	scaffold_142	NW_011952166	15729	16460	732	+	1	387	3	0	19	0
lincRNA_1966	scaffold_142	NW_011952166	33849	37283	3435	-	1	728	4	0	84	0
lincRNA_1967	scaffold_142	NW_011952166	78995	79335	341	+	1	341	1	0	12	0
lincRNA_1968	scaffold_142	NW_011952166	89707	90039	333	+	1	333	3	0	37	0
lincRNA_1969	scaffold_142	NW_011952166	329492	329958	467	+	1	467	2	0	63	0
lincRNA_1970	scaffold_142	NW_011952166	364045	364288	244	+	1	244	1	0	19	0
lincRNA_1971	scaffold_142	NW_011952166	379072	379500	429	+	1	429	4	0	23	0
lincRNA_1972	scaffold_142	NW_011952166	612945	614550	1606	-	3	454	8	5	96	41
lincRNA_1973	scaffold_126	NW_011952167	93582	95265	1684	+	1	1015	6	0	54	0
lincRNA_1974	scaffold_126	NW_011952167	108666	109438	773	+	1	773	3	0	233	0
lincRNA_1975	scaffold_126	NW_011952167	123630	125046	1417	+	1	277	3	0	20	0
lincRNA_1976	scaffold_126	NW_011952167	241363	244635	3273	+	1	1114	4	0	28	0
lincRNA_1977	scaffold_126	NW_011952167	315442	318076	2635	+	1	2418	5	0	290	0
lincRNA_1978	scaffold_126	NW_011952167	439388	440820	1433	+	1	671	4	0	27	0
lincRNA_1979	scaffold_311	NW_011952168	294300	295630	1331	-	1	1033	4	0	308	0
lincRNA_1980	scaffold_311	NW_011952168	391502	393988	2487	+	2	102	2	2	95	95
lincRNA_1981	scaffold_311	NW_011952168	393818	395099	1282	+	1	492	3	1	1054	22
lincRNA_1982	scaffold_121	NW_011952169	67452	72653	5202	+	1	890	4	0	20	0
lincRNA_1983	scaffold_121	NW_011952169	320025	320622	598	-	1	356	2	0	18	0
lincRNA_1984	scaffold_121	NW_011952169	344887	348691	3805	+	1	1552	5	0	183	0
lincRNA_1985	scaffold_121	NW_011952169	386503	392942	6440	+	1	947	3	1	133	2
lincRNA_1986	scaffold_121	NW_011952169	596194	597143	950	+	1	588	3	0	37	0
lincRNA_1987	scaffold_121	NW_011952169	658032	659140	1109	+	1	618	2	0	43	0
lincRNA_1988	scaffold_121	NW_011952169	662207	663487	1281	+	1	928	4	0	276	0
lincRNA_1989	scaffold_135	NW_011952170	130258	132007	1750	+	1	1374	6	0	144	0
lincRNA_1990	scaffold_135	NW_011952170	145337	150226	4890	+	8	328	9	8	21	14
lincRNA_1991	scaffold_135	NW_011952170	336783	352189	15407	-	1	241	2	1	51	5
lincRNA_1992	scaffold_135	NW_011952170	356144	356366	223	+	1	223	1	0	21	0
lincRNA_1993	scaffold_135	NW_011952170	627221	627554	334	+	1	334	1	0	34	0
lincRNA_1994	scaffold_135	NW_011952170	718200	718956	757	+	1	189	2	0	11	0
lincRNA_1995	scaffold_125	NW_011952175	10	402	393	+	1	393	1	0	462	0
lincRNA_1996	scaffold_125	NW_011952175	96606	96990	385	+	1	385	1	0	187	0
lincRNA_1997	scaffold_125	NW_011952175	138908	139121	214	?	1	214	1	0	56	30
lincRNA_1998	scaffold_125	NW_011952175	315700	316468	769	+	1	458	3	0	19	0
lincRNA_1999	scaffold_125	NW_011952175	365297	366229	933	+	1	763	2	0	128	0
lincRNA_2000	scaffold_125	NW_011952175	423028	423297	270	+	1	270	1	0	64	0
lincRNA_2001	scaffold_125	NW_011952175	514072	514752	681	+	1	216	2	0	28	0
lincRNA_2002	scaffold_125	NW_011952175	557235	557444	210	+	1	210	2	0	15	0
lincRNA_2003	scaffold_125	NW_011952175	589304	590735	1432	-	1	498	3	0	23	0
lincRNA_2004	scaffold_125	NW_011952175	660678	660958	281	+	1	281	2	0	20	0
lincRNA_2005	scaffold_134	NW_011952171	124500	124769	270	+	1	270	1	0	10	0
lincRNA_2006	scaffold_134	NW_011952171	143026	143249	224	+	1	224	2	0	34	0
lincRNA_2007	scaffold_134	NW_011952171	172278	173591	1314	-	1	428	2	0	28	0
lincRNA_2008	scaffold_134	NW_011952171	250068	250370	303	+	1	303	2	0	11	0
lincRNA_2009	scaffold_134	NW_011952171	338471	341257	2787	-	1	1660	6	0	244	0
lincRNA_2010	scaffold_134	NW_011952171	421917	423317	1401	-	1	322	2	0	33	0
lincRNA_2011	scaffold_134	NW_011952171	425221	426221	1001	+	1	610	2	0	77	0
lincRNA_2012	scaffold_134	NW_011952171	487404	487759	356	+	1	356	1	0	107	0
lincRNA_2013	scaffold_191	NW_011952172	428029	428438	410	+	1	289	2	0	19	0
[truncated: 1,845 more rows]
