# Supplementary material for: Genome wide discovery of long intergenic non-coding RNAs in Diamondback moth (Plutella xylostella) and their expression in insecticide resistant strains
Source: Sci Rep. 2015 Sep 28;5:14642. doi: 10.1038/srep14642 (PMC4585956; doi:10.1038/srep14642)
Supplement: Supplementary Dataset 2 [file srep14642-s3.xls]

## Sheet: MK vs MM
Feature ID	Fold Change	P-value	FDR p-value correction	MM Strain (RPKM)	MK Strain (RPKM)	Differnetialy expressd in other Strain	Type #
lincRNA_1622	∞	0	0	0	70.14	-	-
lincRNA_1799	∞	0	0	0	149.46	-	-
lincRNA_23	∞	2.06e-11	1.23e-10	0	45.1	Yes	-
lincRNA_3533	∞	7.08e-09	3.32e-08	0	33.65	-	-
lincRNA_3777	∞	0	0	0	84.1	-	-
lincRNA_3828	∞	0	0	0	216.49	-	-
lincRNA_538	∞	0	0	0	220.54	Yes	-
lincRNA_557	∞	4.86e-13	3.3e-12	0	52.47	-	-
lincRNA_3317	32.66	0	0	13.24	432.43	-	-
lincRNA_2146	25.78	0	0	70.19	1809.61	-	-
lincRNA_2559	23.51	4.78e-13	3.27e-12	2.53	59.42	-	-
lincRNA_1577	22.53	0	0	4.62	104.17	-	-
lincRNA_3680	21.55	0	0	5.56	119.91	-	-
lincRNA_2199	15.68	0	0	7.78	122	-	-
lincRNA_1046	15.19	4.88e-15	3.84e-14	4.91	74.62	Yes	Highly Expressed and Stable
lincRNA_2958	14.7	0	0	11.39	167.33	Yes	Stable
lincRNA_1382	14.21	0	0	9.19	130.63	Yes	-
lincRNA_2980	13.72	3.62e-14	2.67e-13	5.2	71.29	Yes	-
lincRNA_492	13.72	0	0	31.55	432.76	Yes	-
lincRNA_1658	12.74	0	0	14	178.33	-	-
lincRNA_3104	11.76	0	0	10.16	119.46	-	-
lincRNA_254	11.59	0	0	13.05	151.34	Yes	-
lincRNA_2661	10.45	0	0	12.95	135.32	Yes	-
lincRNA_383	10.12	0	0	27.96	283.05	-	-
lincRNA_2165	9.14	2e-15	1.62e-14	9.55	87.3	Yes	-
lincRNA_1795	8.82	0	0	20.61	181.71	-	-
lincRNA_2023	8.49	0	0	38.67	328.38	-	-
lincRNA_905	8.43	0	0	24.84	209.31	-	-
lincRNA_2548	8.33	0	0	29.04	241.88	Yes	-
lincRNA_558	8.33	1.55e-15	1.27e-14	10.94	91.1	-	-
lincRNA_691	7.84	0	0	15.2	119.15	-	-
lincRNA_943	7.84	4.23e-10	2.25e-09	7.29	57.15	Yes	-
lincRNA_2914	7.51	0	0	20.37	153	Yes	-
lincRNA_715	7.35	0	0	28.83	211.85	-	-
lincRNA_3000	7.18	6.24e-14	4.52e-13	11.9	85.47	Yes	-
lincRNA_2066	7.01	0	0	163.02	1142.01	-	Stable
lincRNA_3475	6.98	0	0	32.86	229.49	Yes	-
lincRNA_1351	6.86	0	0	22.77	156.18	-	-
lincRNA_197	6.86	0	0	25.01	171.53	-	-
lincRNA_2753	6.74	0	0	79.63	536.34	-	-
lincRNA_1304	6.7	0	0	67.01	448.65	-	-
lincRNA_2436	6.37	0	0	57.75	367.81	Yes	Stable
lincRNA_1009	6.31	0	0	82	517.17	-	Highly Expressed
lincRNA_2330	6.23	0	0	68.62	427.41	-	-
lincRNA_3408	6.12	0	0	40.5	248.01	-	-
lincRNA_452	6.12	2.22e-16	1.91e-15	18.26	111.82	Yes	-
lincRNA_2316	5.88	8.38e-08	3.5e-07	8.16	47.98	-	-
lincRNA_3148	5.88	4.27e-12	2.72e-11	13.64	80.2	Yes	-
lincRNA_264	5.71	0	0	31.87	181.83	-	-
lincRNA_2716	5.68	8.34e-10	4.27e-09	11.29	64.13	Yes	-
lincRNA_757	5.63	0	0	25.23	142.11	-	-
lincRNA_3562	5.55	0.000573	0.00145	3.68	20.45	-	-
lincRNA_574	5.55	3.52e-06	1.22e-05	6.68	37.09	-	-
lincRNA_3727	5.39	0	0	56.27	303.24	Yes	-
lincRNA_510	5.33	0	0	116.53	621.61	-	Highly Expressed
lincRNA_1109	5.32	0	0	54.33	288.98	-	-
lincRNA_1440	5.29	6.66e-16	5.58e-15	21.87	115.71	-	-
lincRNA_2118	5.29	0	0	55	291.01	-	-
lincRNA_3306	5.26	0	0	62.38	328.09	-	Stable
lincRNA_2304	5.23	0	0	66.67	348.4	-	-
lincRNA_3688	5.23	1.66e-12	1.08e-11	17.05	89.07	-	-
lincRNA_2514	5.14	1.03e-09	5.22e-09	13.07	67.23	-	Stable
lincRNA_3793	5.14	0	0	69.06	355.2	-	-
lincRNA_906	5.12	0	0	147.96	757.02	Yes	Highly Expressed and Stable
lincRNA_3468	4.79	0	0	33.42	160.09	Yes	-
lincRNA_2560	4.65	5.4e-07	2.05e-06	10.4	48.38	-	-
lincRNA_907	4.64	0	0	682.79	3167.36	-	Stable
lincRNA_1780	4.53	0	0	30.54	138.39	-	-
lincRNA_1831	4.34	0	0	59.37	257.61	-	-
lincRNA_1921	4.34	4.73e-07	1.82e-06	11.85	51.4	-	-
lincRNA_2540	4.31	6.66e-16	5.58e-15	30.67	132.23	-	-
lincRNA_1792	4.29	1.55e-15	1.27e-14	30.36	130.15	Yes	-
lincRNA_3008	4.29	0	0	46.54	199.49	-	-
lincRNA_3361	4.21	0	0	72.79	306.67	Yes	-
lincRNA_1589	4.16	1.03e-10	5.73e-10	20.98	87.35	-	-
lincRNA_2941	4.16	0	0	56.55	235.45	-	-
lincRNA_3309	4.16	0	0	47.48	197.72	-	-
lincRNA_3436	4.15	0	0	113.06	469.15	-	Stable
lincRNA_2227	4.1	0	0	162.98	667.76	-	-
lincRNA_2854	4.06	1.25e-07	5.14e-07	14.69	59.64	-	Highly Expressed
lincRNA_494	4.06	0.000246	0.000662	7.07	28.7	-	-
lincRNA_702	4.06	0	0	69.91	283.77	Yes	-
lincRNA_3758	-4.01	2.21e-23	2.33e-22	237.15	59.07	Yes	-
lincRNA_3539	-4.05	2.76e-80	4.06e-79	852.24	210.21	-	-
lincRNA_2556	-4.08	2.1e-21	2.15e-20	212.39	52.02	Yes	-
lincRNA_3232	-4.08	1.91e-15	1.56e-14	148.63	36.41	-	-
lincRNA_370	-4.08	8.86e-53	1.2e-51	550.1	134.74	-	-
lincRNA_3157	-4.15	1.7e-79	2.5e-78	826.39	199.1	-	-
lincRNA_2334	-4.18	2.53e-17	2.31e-16	165.43	39.62	-	Stable
lincRNA_3583	-4.18	5.06e-30	5.87e-29	298.45	71.32	-	Highly Expressed and Stable
lincRNA_163	-4.21	5.71e-38	7.03e-37	380.18	90.3	Yes	-
lincRNA_3605	-4.3	6.52e-64	9.14e-63	641.37	149.24	Yes	-
lincRNA_3197	-4.34	7.32e-81	1.08e-79	810.2	186.78	Yes	-
lincRNA_830	-4.35	3.41e-62	4.75e-61	617.25	141.86	-	-
lincRNA_1224	-4.42	2.83e-17	2.58e-16	157.19	35.54	-	-
lincRNA_2598	-4.42	1.03e-05	3.36e-05	42.79	9.67	-	-
lincRNA_671	-4.42	7.08e-09	3.32e-08	73.72	16.67	-	-
lincRNA_578	-4.54	9.07e-206	1.49e-204	2017.99	444.93	-	Highly Expressed and Stable
lincRNA_839	-4.66	4.54e-105	7.14e-104	1000.77	214.88	Yes	-
lincRNA_3402	-4.71	1.77e-97	2.73e-96	919.24	195.14	-	Highly Expressed
lincRNA_3329	-4.72	1.55e-07	6.27e-07	57.59	12.2	-	-
lincRNA_3294	-4.82	1.52e-150	2.45e-149	1404.59	291.11	-	-
lincRNA_1525	-4.93	4.28e-20	4.23e-19	170.75	34.61	-	-
lincRNA_857	-4.95	3.68e-16	3.16e-15	134.27	27.15	Yes	-
lincRNA_2122	-5.07	2.28e-110	3.61e-109	989.93	195.29	-	Highly Expressed
lincRNA_3659	-5.1	3.86e-22	3.99e-21	185.2	36.29	Yes	-
lincRNA_3760	-5.1	6.75e-13	4.55e-12	102.14	20.01	Yes	-
lincRNA_705	-5.1	1.58e-18	1.48e-17	152.67	29.92	-	-
lincRNA_449	-5.27	4e-22	4.12e-21	181.06	34.34	-	Highly Expressed
lincRNA_26	-5.33	1.33e-55	1.82e-54	474.25	88.98	Yes	-
lincRNA_579	-5.36	4.65e-69	6.64e-68	590.87	110.27	Yes	-
lincRNA_1896	-5.47	2.69e-43	3.47e-42	359.68	65.7	-	-
lincRNA_2543	-5.63	6.29e-92	9.51e-91	767.62	136.28	-	Highly Expressed and Stable
lincRNA_656	-5.78	2.58e-52	3.47e-51	423.37	73.2	-	-
lincRNA_1447	-6.03	8.13e-32	9.66e-31	245.92	40.8	-	-
lincRNA_321	-6.12	1e-26	1.11e-25	202.59	33.08	Yes	Highly Expressed
lincRNA_20	-6.24	1.17e-66	1.67e-65	520.85	83.51	Yes	-
lincRNA_2027	-6.24	9.76e-15	7.45e-14	104.99	16.83	-	-
lincRNA_2091	-6.35	7.88e-54	1.07e-52	413.81	65.16	Yes	-
lincRNA_982	-6.46	3.7e-21	3.74e-20	153.16	23.69	-	-
lincRNA_233	-6.51	2.73e-33	3.27e-32	247.49	38.04	Yes	-
lincRNA_105	-6.63	1.09e-71	1.57e-70	543.44	81.91	Yes	-
lincRNA_1254	-6.63	4.66e-14	3.41e-13	96.43	14.53	-	-
lincRNA_1945	-6.63	2.79e-09	1.36e-08	59.91	9.03	-	-
lincRNA_3006	-6.63	4.88e-11	2.82e-10	73.3	11.05	-	-
lincRNA_502	-6.63	3.3e-06	1.15e-05	36.68	5.53	-	-
lincRNA_2803	-6.8	4.44e-88	6.66e-87	662.54	97.37	Yes	-
lincRNA_1655	-6.89	1.23e-06	4.48e-06	39.17	5.69	Yes	-
lincRNA_337	-6.89	8.11e-52	1.09e-50	381.68	55.4	-	Highly Expressed
lincRNA_2051	-7.05	1.32e-66	1.87e-65	489.05	69.35	Yes	-
lincRNA_3176	-7.14	9.43e-158	1.53e-156	1170.49	163.83	Yes	-
lincRNA_3522	-7.14	3.55e-18	3.31e-17	123.58	17.3	Yes	-
lincRNA_474	-7.44	1.69e-97	2.61e-96	704.57	94.64	-	Highly Expressed
lincRNA_2384	-7.55	5.64e-29	6.48e-28	199.03	26.35	Yes	-
lincRNA_1907	-7.61	9.43e-57	1.3e-55	400.59	52.65	-	-
lincRNA_2142	-7.65	6.84e-28	7.72e-27	190.02	24.82	-	-
lincRNA_451	-7.91	2.94e-11	1.74e-10	69.14	8.74	-	-
lincRNA_2174	-8.17	5.49e-09	2.6e-08	52.49	6.43	Yes	-
lincRNA_689	-8.17	2.24e-08	9.97e-08	48.27	5.91	-	-
lincRNA_2998	-8.55	0	0	4758.87	556.66	Yes	Highly Expressed and Stable
lincRNA_37	-8.96	1.07e-175	1.75e-174	1188.55	132.66	Yes	-
lincRNA_1587	-9.19	4.86e-112	7.71e-111	746.37	81.25	-	-
lincRNA_2528	-9.39	1.71e-101	2.68e-100	669.69	71.32	-	-
lincRNA_777	-9.94	2.37e-172	3.87e-171	1124.33	113.08	Yes	-
lincRNA_3128	-10.67	0	0	2192.29	205.45	Yes	Highly Expressed and Stable
lincRNA_270	-11.05	1.3e-268	2.17e-267	1702.67	154.06	Yes	-
lincRNA_1403	-11.23	8.21e-07	3.07e-06	33.63	3	-	-
lincRNA_3018	-11.23	1.65e-23	1.75e-22	138.15	12.3	-	-
lincRNA_183	-13.41	1.4e-96	2.15e-95	574.02	42.79	Yes	-
lincRNA_2478	-14.29	3.52e-19	3.36e-18	104.24	7.3	-	-
lincRNA_1259	-18.37	1.48e-31	1.75e-30	169.09	9.2	-	-
lincRNA_404	-23.48	2.39e-63	3.34e-62	336.52	14.34	Yes	-
lincRNA_204	-24.06	0	0	5248.14	218.14	Yes	-
lincRNA_1466	-24.79	0	0	2220.8	89.59	Yes	-
lincRNA_2111	-25.01	2.18e-70	3.13e-69	371.95	14.87	-	-
lincRNA_824	-29.6	4.08e-155	6.6e-154	815.97	27.57	-	-
lincRNA_2179	-34.09	6.72e-66	9.49e-65	336.09	9.86	-	-
lincRNA_2273	-93.9	1.81e-259	3.01e-258	1275.89	13.59	Yes	-
lincRNA_1000	-∞	1.49e-25	1.62e-24	113.86	0	-	-
lincRNA_2271	-∞	7.32e-49	9.74e-48	225.1	0	Yes	-
lincRNA_1063	4.9	0	0	47.48	232.57	-	-	*
lincRNA_1066	4.08	0	0	77.01	314.36	-	Stable	*
* This sequence has been detected as potential protein coding only with CPAT algorithm and has been removed from final DBM lincRNA repertoire
# Type of lincRNAs based on their expression on developmenatl stages

## Sheet: GK vs MM
Feature ID	Fold Change	P-value	FDR p-value correction	MM Strain (RPKM)	GK Strain (RPKM)	Differnetialy expressd in other Strain	Type #
lincRNA_23	∞	2.21e-09	1.04e-08	0	36.84	Yes	-
lincRNA_243	∞	0	0	0	196.08	-	-
lincRNA_3228	∞	3.31e-10	1.68e-09	0	40.65	-	-
lincRNA_538	∞	0	0	0	169.77	Yes	-
lincRNA_1489	28.44	0	0	3.75	106.71	-	-
lincRNA_2661	27.01	0	0	12.95	349.69	Yes	-
lincRNA_2322	21.55	0	0	8.51	183.3	-	-
lincRNA_318	20.69	0	0	4.12	85.14	-	-
lincRNA_2429	18.83	0	0	71.91	1354.1	-	-
lincRNA_2980	17.24	0	0	5.2	89.6	Yes	-
lincRNA_1912	16.81	0	0	11.17	187.72	-	-
lincRNA_3475	15.85	0	0	32.86	520.72	Yes	-
lincRNA_627	13.7	0	0	67.74	928.33	-	-
lincRNA_3751	12.93	1.65e-06	5.72e-06	2.31	29.84	-	-
lincRNA_506	12.93	0	0	9.47	122.44	-	-
lincRNA_3465	12.5	0	0	19.84	247.95	-	-
lincRNA_188	11.21	2e-15	1.5e-14	7.58	84.95	-	-
lincRNA_69	11.21	0	0	13.18	147.7	-	-
lincRNA_2436	10.77	0	0	57.75	622.27	Yes	Stable
lincRNA_2293	10.13	0	0	11.25	113.93	-	-
lincRNA_2016	10.06	0	0	264.24	2657.22	-	-
lincRNA_239	9.48	0.00446	0.00931	1.21	11.46	-	-
lincRNA_2958	9.48	0	0	11.39	107.96	Yes	Stable
lincRNA_3370	8.69	0	0	433.52	3767.81	-	-
lincRNA_2356	8.05	0	0	67.03	539.87	-	-
lincRNA_2414	7.97	0	0	13.61	108.52	-	-
lincRNA_2895	7.93	0	0	45.23	358.65	-	-
lincRNA_3000	7.76	7.11e-15	5.18e-14	11.9	92.28	Yes	-
lincRNA_195	7.72	0	0	88.16	680.98	-	-
lincRNA_702	7.39	0	0	69.91	516.5	Yes	-
lincRNA_360	7.2	0	0	151.5	1090.64	-	-
lincRNA_2623	7.11	0	0	173.41	1233.1	-	Highly Expressed
lincRNA_1129	6.9	0	0	109.73	756.68	-	Stable
lincRNA_2879	6.9	7.12e-08	2.92e-07	6.75	46.55	-	-
lincRNA_2226	6.72	0	0	41.92	281.86	-	-
lincRNA_2174	6.57	0	0	52.49	344.97	Yes	-
lincRNA_2716	6.55	1.96e-11	1.09e-10	11.29	73.93	Yes	-
lincRNA_3468	6.51	0	0	33.42	217.66	Yes	-
lincRNA_1598	6.46	4.44e-15	3.28e-14	15.73	101.7	-	-
lincRNA_2888	6.46	0.00218	0.00485	2.4	15.53	-	-
lincRNA_1310	6.28	0	0	304.21	1910.42	-	-
lincRNA_2548	6.25	0	0	29.04	181.5	Yes	-
lincRNA_2176	6.06	0	0	53.88	326.3	-	-
lincRNA_272	6.03	8.08e-06	2.59e-05	5.65	34.12	-	-
lincRNA_3148	6.03	4.13e-12	2.39e-11	13.64	82.31	Yes	-
lincRNA_2617	5.82	0	0	40.5	235.64	-	-
lincRNA_556	5.77	0	0	67.09	386.91	-	-
lincRNA_900	5.77	0	0	96.55	556.94	-	-
lincRNA_2507	5.71	0	0	59.26	338.08	-	-
lincRNA_465	5.66	1.45e-13	9.29e-13	17.11	96.89	-	-
lincRNA_3558	5.62	0	0	1433.01	8054.6	-	-
lincRNA_1046	5.6	8.58e-05	0.000238	4.91	27.53	Yes	Highly Expressed and Stable
lincRNA_254	5.6	1.54e-10	7.89e-10	13.05	73.14	Yes	-
lincRNA_2965	5.6	0	0	22.42	125.63	-	-
lincRNA_943	5.46	2.77e-06	9.33e-06	7.29	39.8	Yes	-
lincRNA_3823	5.42	0	0	39.43	213.85	-	-
lincRNA_3727	5.39	0	0	56.27	303.16	Yes	-
lincRNA_321	5.27	0	0	202.59	1067.11	Yes	Highly Expressed
lincRNA_3188	5.21	0	0	505.4	2632.07	-	-
lincRNA_2926	5.17	9.4e-07	3.39e-06	8.71	45.04	-	-
lincRNA_492	5.17	0	0	31.55	163.16	Yes	-
lincRNA_889	5.17	9.49e-06	3.01e-05	7.1	36.73	-	-
lincRNA_1611	5.05	0	0	44.29	223.59	-	-
lincRNA_74	4.98	0	0	58.66	292.11	-	-
lincRNA_2165	4.88	9.71e-07	3.48e-06	9.55	46.63	Yes	-
lincRNA_478	4.88	9.73e-05	0.000268	6.05	29.53	-	-
lincRNA_175	4.78	0	0	37.78	180.58	-	Stable
lincRNA_3340	4.74	3.49e-06	1.16e-05	9.01	42.72	-	-
lincRNA_3399	4.74	1.47e-06	5.15e-06	9.71	46.01	-	-
lincRNA_1903	4.68	7.2e-11	3.81e-10	18.18	85.04	-	-
lincRNA_2765	4.68	0	0	357.44	1671.67	-	-
lincRNA_518	4.68	0	0	253.93	1188.17	-	-
lincRNA_3023	4.66	0	0	187.02	872.36	-	-
lincRNA_906	4.64	0	0	147.96	687.24	Yes	Highly Expressed and Stable
lincRNA_2889	4.62	0	0	48.6	224.4	-	-
lincRNA_501	4.62	0	0	247.6	1144.71	-	-
lincRNA_774	4.61	0	0	415.27	1914.58	-	-
lincRNA_452	4.53	2.21e-10	1.13e-09	18.26	82.63	Yes	-
lincRNA_260	4.52	0	0	59.59	269.45	-	-
lincRNA_305	4.52	0	0	331.02	1495.09	-	-
lincRNA_3049	4.45	8.2e-13	5.01e-12	23.89	106.38	-	-
lincRNA_817	4.42	0	0	148.16	655.35	-	-
lincRNA_2922	4.4	0	0	120.42	529.36	-	Highly Expressed
lincRNA_3025	4.31	0	0	71.12	306.52	-	-
lincRNA_3361	4.31	0	0	72.79	313.71	Yes	-
lincRNA_1792	4.2	1.8e-14	1.27e-13	30.36	127.58	Yes	-
lincRNA_837	4.19	3.84e-07	1.45e-06	13.41	56.16	-	-
lincRNA_1017	4.14	8.88e-08	3.6e-07	15.21	62.93	-	-
lincRNA_1382	4.09	3.81e-05	0.00011	9.19	37.65	Yes	-
lincRNA_840	4.09	0	0	49.81	203.93	-	Highly Expressed
lincRNA_1323	4.07	0	0	171.22	697.64	-	Highly Expressed
lincRNA_1271	4.06	0	0	39.77	161.62	-	-
lincRNA_285	4.06	9.99e-15	7.2e-14	32.91	133.71	-	-
lincRNA_2441	4.04	8.85e-13	5.39e-12	28.37	114.61	-	-
lincRNA_1933	4.02	0	0	77.35	311.11	-	-
lincRNA_2914	4.02	1.62e-09	7.76e-09	20.37	81.93	Yes	-
lincRNA_758	4.01	0	0	431.58	1730.96	-	-
lincRNA_2532	-4.02	5.55e-33	5.82e-32	334.21	83.22	-	-
lincRNA_3522	-4.06	2.69e-13	1.7e-12	123.58	30.43	Yes	-
lincRNA_2051	-4.1	2.66e-48	3.2e-47	489.05	119.25	Yes	-
lincRNA_105	-4.11	1.31e-53	1.61e-52	543.44	132.12	Yes	-
lincRNA_3659	-4.14	1.79e-19	1.5e-18	185.2	44.7	Yes	-
lincRNA_1702	-4.16	1.95e-114	2.83e-113	1170.49	281.33	-	-
lincRNA_26	-4.19	9.3e-48	1.11e-46	474.25	113.07	Yes	-
lincRNA_3131	-4.19	1.5e-43	1.76e-42	431.3	102.95	-	-
lincRNA_2452	-4.24	4.23e-25	3.99e-24	238.96	56.38	-	-
lincRNA_163	-4.25	4.63e-39	5.18e-38	380.18	89.37	Yes	-
lincRNA_857	-4.3	6.06e-15	4.43e-14	134.27	31.23	Yes	-
lincRNA_2915	-4.35	8.51e-09	3.79e-08	72.43	16.65	-	-
lincRNA_3045	-4.38	1.41e-13	9.02e-13	118.8	27.1	-	-
lincRNA_931	-4.43	9.83e-14	6.42e-13	119.32	26.94	-	-
lincRNA_2313	-4.5	2.03e-28	2.01e-27	259.93	57.71	-	-
lincRNA_839	-4.5	2.12e-104	3.02e-103	1000.77	222.25	Yes	-
lincRNA_536	-4.51	1.2e-155	1.77e-154	1498.8	332.2	-	-
lincRNA_957	-4.54	9.14e-28	8.98e-27	251.89	55.43	-	-
lincRNA_20	-4.56	1.04e-55	1.3e-54	520.85	114.28	Yes	-
lincRNA_3758	-4.56	2.57e-26	2.47e-25	237.15	51.97	Yes	-
lincRNA_2770	-4.63	3.35e-66	4.42e-65	614.75	132.7	-	-
lincRNA_1102	-4.64	5.68e-28	5.59e-27	249.93	53.86	-	-
lincRNA_1168	-4.64	1.19e-39	1.35e-38	360.95	77.78	-	-
lincRNA_182	-4.64	6.74e-16	5.19e-15	135.58	29.22	-	-
lincRNA_2382	-4.64	6.08e-09	2.74e-08	70.3	15.15	-	-
lincRNA_2945	-4.64	1.36e-26	1.31e-25	236.84	51.04	-	-
lincRNA_784	-4.64	5.6e-21	4.83e-20	183.61	39.56	-	-
lincRNA_1281	-4.69	1.63e-46	1.95e-45	422.78	90.08	-	-
lincRNA_579	-4.72	1.65e-64	2.16e-63	590.87	125.3	Yes	-
lincRNA_1570	-4.81	4.68e-16	3.62e-15	133.64	27.8	-	-
lincRNA_544	-4.83	3.43e-30	3.48e-29	263.15	54.44	-	-
lincRNA_3451	-4.84	1.65e-145	2.42e-144	1329.09	274.37	-	-
lincRNA_1623	-4.93	1.83e-05	5.56e-05	36.55	7.41	-	-
lincRNA_725	-4.93	7.55e-23	6.72e-22	192.81	39.1	-	-
lincRNA_1303	-5.03	3.34e-20	2.86e-19	166.6	33.14	-	-
lincRNA_3802	-5.17	3.65e-181	5.48e-180	1587.62	307.06	-	-
lincRNA_1361	-5.26	0	0	3067.26	583.46	-	-
lincRNA_2219	-5.34	2.72e-31	2.8e-30	255.91	47.95	-	-
lincRNA_3128	-5.34	1.62e-254	2.47e-253	2192.29	410.79	Yes	Highly Expressed and Stable
lincRNA_1818	-5.41	2.7e-35	2.9e-34	287.92	53.18	-	-
lincRNA_540	-5.56	4.77e-114	6.88e-113	949.27	170.76	-	Highly Expressed
lincRNA_1416	-5.61	1.06e-12	6.39e-12	93.05	16.59	-	-
lincRNA_2827	-5.61	7.08e-176	1.06e-174	1464.73	261.11	-	-
lincRNA_3689	-5.61	1.16e-43	1.36e-42	352.12	62.79	-	-
lincRNA_2230	-5.62	2.64e-63	3.42e-62	516.59	91.93	-	-
lincRNA_765	-5.66	9.35e-170	1.39e-168	1405.51	248.25	-	-
lincRNA_954	-5.66	2.83e-39	3.18e-38	313.39	55.33	-	-
lincRNA_2924	-5.72	4.13e-23	3.7e-22	177.64	31.04	-	Stable
lincRNA_777	-5.74	2.62e-137	3.83e-136	1124.33	195.75	Yes	-
lincRNA_3760	-5.8	4.83e-14	3.29e-13	102.14	17.61	Yes	-
lincRNA_562	-5.8	2.3e-32	2.4e-31	252.26	43.49	-	Highly Expressed
lincRNA_3054	-5.89	0	0	2842.29	482.4	-	-
lincRNA_3197	-6.16	2.25e-103	3.21e-102	810.2	131.45	Yes	-
lincRNA_2803	-6.25	1.79e-85	2.48e-84	662.54	106.06	Yes	-
lincRNA_999	-6.38	1.82e-08	7.89e-08	54.1	8.48	-	-
lincRNA_283	-6.5	5.11e-15	3.76e-14	103.58	15.94	-	-
lincRNA_1299	-6.8	3.11e-61	4.02e-60	451.04	66.38	-	-
lincRNA_1423	-6.96	3.64e-22	3.21e-21	153.34	22.03	-	-
lincRNA_107	-6.98	2.4e-127	3.5e-126	941.02	134.74	-	-
lincRNA_24	-7.54	1.91e-16	1.53e-15	106.86	14.17	-	-
lincRNA_2998	-7.69	0	0	4758.87	618.6	Yes	Highly Expressed and Stable
lincRNA_386	-7.76	4.26e-214	6.42e-213	1519.94	195.9	-	Highly Expressed
lincRNA_356	-8.12	2e-25	1.89e-24	166.26	20.47	-	-
lincRNA_37	-8.33	1.23e-172	1.83e-171	1188.55	142.65	Yes	-
lincRNA_2556	-8.35	2.35e-32	2.45e-31	212.39	25.43	Yes	-
lincRNA_233	-8.45	1.39e-37	1.53e-36	247.49	29.28	Yes	-
lincRNA_733	-8.51	8.49e-30	8.58e-29	193.32	22.72	-	-
lincRNA_2091	-9.28	1.03e-63	1.35e-62	413.81	44.59	Yes	-
lincRNA_3605	-9.28	9.96e-98	1.41e-96	641.37	69.1	Yes	-
lincRNA_2805	-9.61	3.9e-31	4e-30	193.97	20.18	-	-
lincRNA_183	-9.7	5.95e-89	8.28e-88	574.02	59.16	Yes	-
lincRNA_270	-9.8	5.9e-261	9.03e-260	1702.67	173.66	Yes	-
lincRNA_642	-10.05	1.07e-49	1.29e-48	311.81	31.01	-	-
lincRNA_2271	-10.44	9.11e-37	9.94e-36	225.1	21.56	Yes	-
lincRNA_2518	-12.12	1.63e-90	2.28e-89	547.52	45.16	-	-
lincRNA_247	-12.33	2.67e-86	3.71e-85	519.27	42.13	-	-
lincRNA_404	-13.34	1.21e-57	1.52e-56	336.52	25.22	Yes	-
lincRNA_1466	-15.17	0	0	2220.8	146.38	Yes	-
lincRNA_2273	-15.25	1.44e-219	2.18e-218	1275.89	83.68	Yes	-
lincRNA_1655	-15.66	2.77e-08	1.18e-07	39.17	2.5	Yes	-
lincRNA_1196	-16.24	5.11e-15	3.76e-14	77.15	4.75	-	-
lincRNA_467	-17.02	5.38e-39	6e-38	213.17	12.53	-	-
lincRNA_2358	-19.72	2.82e-16	2.22e-15	81.55	4.13	-	-
lincRNA_204	-19.8	0	0	5248.14	265.02	Yes	-
lincRNA_3176	-22.74	1.99e-215	3.01e-214	1170.49	51.47	Yes	-
lincRNA_2384	-42.93	1.51e-40	1.71e-39	199.03	4.64	Yes	-
lincRNA_178	-∞	1.74e-24	1.62e-23	108.78	0	-	-
lincRNA_2094	-∞	9.63e-19	7.95e-18	81.49	0	-	-
lincRNA_2398	-∞	1.92e-14	1.35e-13	61.13	0	-	-
lincRNA_3612	-∞	5.94e-20	5.07e-19	87.23	0	-	-
lincRNA_44	-∞	3.69e-27	3.6e-26	121.5	0	-	-
lincRNA_1059	-4.25	1.59e-29	1.6e-28	283.18	66.57	-	Stable	*
lincRNA_441	-6.96	2.21e-26	2.13e-25	184.81	26.55	-	-	*
lincRNA_2987	4.02	8.15e-05	0.000226	8.69	34.96	-	-	*
* This sequence has been detected as potential protein coding only with CPAT algorithm and has been removed from final DBM lincRNA repertoire
# Type of lincRNAs based on their expression on developmenatl stages
