# Supplementary material for: Genome wide discovery of long intergenic non-coding RNAs in Diamondback moth (Plutella xylostella) and their expression in insecticide resistant strains
Source: Sci Rep. 2015 Sep 28;5:14642. doi: 10.1038/srep14642 (PMC4585956; doi:10.1038/srep14642)
Supplement: Supplementary Dataset 3 [file srep14642-s4.xls]

## Sheet: FR 
Feature ID	Fold Change	P-value	FDR p-value correction	Susceptible Strain (RPKM)	FR Strain (RPKM)	Differnetialy expressd in other Strain	Type #
lincRNA_1139	∞	0	0	0	262.37	Yes	-
lincRNA_129	∞	6e-14	3.05e-13	0	56.37	-	-
lincRNA_1527	∞	0	0	0	370.08	Yes	-
lincRNA_1590	∞	1.79e-06	5.22e-06	0	22.81	Yes	-
lincRNA_1687	∞	0	0	0	443.16	Yes	-
lincRNA_2096	∞	0	0	0	148.83	Yes	-
lincRNA_2200	∞	9.13e-08	2.96e-07	0	28.55	-	-
lincRNA_2734	∞	0	0	0	159.18	Yes	-
lincRNA_2801	∞	0	0	0	161.36	-	-
lincRNA_2825	∞	1.01e-10	4.1e-10	0	41.81	Yes	-
lincRNA_3101	∞	3.57e-07	1.11e-06	0	25.91	-	-
lincRNA_3365	∞	0	0	0	258.85	Yes	-
lincRNA_3430	∞	0	0	0	142.41	-	-
lincRNA_383	∞	0	0	0	456.96	Yes	-
lincRNA_3856	∞	0	0	0	73.7	Yes	-
lincRNA_488	∞	0	0	0	141.14	Yes	-
lincRNA_565	∞	0	0	0	881.31	Yes	-
lincRNA_635	∞	0	0	0	200.7	Yes	-
lincRNA_806	∞	0	0	0	170.14	-	-
lincRNA_815	∞	0	0	0	191.4	Yes	-
lincRNA_776	87.07	0	0	9.86	858.34	Yes	-
lincRNA_24	44.39	0	0	8	355.23	Yes	-
lincRNA_69	34.14	0	0	12.83	438.19	-	-
lincRNA_2856	32.44	0	0	12.44	403.56	Yes	-
lincRNA_2918	31.16	0	0	34.85	1085.83	Yes	-
lincRNA_3314	29.88	1.11e-15	6.22e-15	2.37	70.81	-	-
lincRNA_1188	28.74	0	0	37.99	1091.68	Yes	-
lincRNA_371	27.56	0	0	89.83	2475.78	Yes	-
lincRNA_1163	25.95	0	0	69.83	1812.05	Yes	-
lincRNA_1593	23.9	0	0	27.13	648.52	Yes	-
lincRNA_1114	23.05	0	0	7.38	170.11	Yes	-
lincRNA_2375	22.19	0	0	14.25	316.15	-	-
lincRNA_2720	22.19	0	0	121.75	2702.18	Yes	-
lincRNA_847	22.19	1.11e-15	6.22e-15	3.31	73.52	Yes	-
lincRNA_2006	21.34	0	0	50.88	1085.7	Yes	-
lincRNA_865	21.13	0	0	52.52	1109.51	Yes	-
lincRNA_230	20.49	0	0	12.66	259.41	-	-
lincRNA_1175	18.78	0	0	11.72	220.18	Yes	-
lincRNA_1106	17.93	0	0	21.03	376.91	Yes	-
lincRNA_2171	17.93	0	0	25.1	449.97	Yes	-
lincRNA_1299	17.5	0	0	42.84	749.7	Yes	-
lincRNA_1934	17.5	0	0	7.89	138.1	Yes	-
lincRNA_2686	17.07	0	0	51.57	880.35	-	-
lincRNA_3329	17.07	6.66e-16	3.78e-15	4.55	77.62	Yes	-
lincRNA_856	17.07	0	0	12.66	216.17	Yes	-
lincRNA_1628	16.22	0	0	11.92	193.34	-	-
lincRNA_674	16.22	0	0	7.5	121.6	Yes	-
lincRNA_1412	15.37	0	0	7.85	120.59	-	-
lincRNA_2052	15.37	0	0	6.35	97.5	Yes	-
lincRNA_358	14.94	0	0	40.13	599.43	Yes	-
lincRNA_1693	14.08	0	0	18.41	259.3	Yes	-
lincRNA_3587	13.66	0	0	44.17	603.28	Yes	-
lincRNA_3145	12.52	0	0	74.65	934.55	Yes	-
lincRNA_2710	12.38	6.66e-16	3.78e-15	6.74	83.46	Yes	-
lincRNA_2828	12.24	0	0	25.1	307.12	Yes	-
lincRNA_1567	11.95	0	0	26.38	315.25	-	-
lincRNA_2610	11.95	6.66e-16	3.78e-15	7.05	84.28	-	-
lincRNA_3347	11.95	0	0	8.03	95.91	-	-
lincRNA_3401	11.95	0	0	10.51	125.64	-	-
lincRNA_3460	11.95	0	0	8.9	106.4	-	-
lincRNA_610	11.83	0	0	26.77	316.64	-	-
lincRNA_1720	11.74	0	0	45.04	528.69	Yes	-
lincRNA_3396	11.67	0	0	11.23	131.03	Yes	-
lincRNA_1489	11.52	8.88e-16	5e-15	7.31	84.18	-	-
lincRNA_2509	11.52	0	0	27.26	314.18	Yes	-
lincRNA_3745	11.52	3.07e-09	1.14e-08	3.97	45.73	-	-
lincRNA_1841	11.21	0	0	52.47	588.32	Yes	-
lincRNA_1030	11.1	0	0	59.35	658.66	Yes	-
lincRNA_122	11.1	0	0	11	122.07	Yes	-
lincRNA_1270	11.1	0	0	11.35	125.96	-	-
lincRNA_3185	11.1	0	0	13.01	144.36	-	-
lincRNA_3526	11.1	0	0	10.51	116.66	-	-
lincRNA_377	11.1	0	0	11.85	131.46	Yes	-
lincRNA_3836	11.1	0	0	14.25	158.08	-	-
lincRNA_538	11.1	0	0	13.7	152	Yes	-
lincRNA_798	11.1	0	0	25.9	287.41	Yes	-
lincRNA_3413	10.59	0	0	64.48	682.91	Yes	-
lincRNA_1090	10.24	0.000197	0.000461	1.82	18.65	Yes	-
lincRNA_1827	10.24	0	0	11.92	122.11	-	-
lincRNA_3387	10.24	0	0	13.34	136.69	Yes	-
lincRNA_3434	10.24	3.57e-05	9.05e-05	2.25	23	Yes	-
lincRNA_519	10.24	0	0	10.07	103.12	Yes	-
lincRNA_2692	9.9	0	0	42.15	417.32	-	-
lincRNA_3137	9.82	0.000341	0.000775	1.78	17.5	Yes	-
lincRNA_3232	9.82	0	0	18.09	177.57	-	-
lincRNA_2763	9.39	3.64e-05	9.21e-05	2.51	23.59	Yes	-
lincRNA_595	9.39	0	0	22.61	212.31	Yes	-
lincRNA_258	8.96	1.31e-14	6.88e-14	9.31	83.45	Yes	-
lincRNA_3056	8.96	0	0	22.52	201.86	-	-
lincRNA_1027	8.88	0	0	454.37	4035.8	Yes	-
lincRNA_3741	8.74	0	0	138.4	1210.22	Yes	-
lincRNA_505	8.47	0	0	151.79	1285.75	Yes	-
lincRNA_2162	8.11	0	0	14.21	115.23	Yes	-
lincRNA_2213	8.11	0	0	25.67	208.14	-	-
lincRNA_2695	8.07	0	0	17.26	139.28	Yes	-
lincRNA_2609	8.06	0	0	23.79	191.66	Yes	-
lincRNA_1746	7.97	2.89e-14	1.49e-13	10.66	84.91	-	-
lincRNA_2029	7.9	0	0	49.55	391.23	Yes	-
lincRNA_2926	7.9	0	0	16.96	133.9	Yes	-
lincRNA_460	7.9	0	0	52.28	412.76	Yes	-
lincRNA_1602	7.68	0.04	0.07	0.8	6.15	-	-
lincRNA_22	7.68	3.73e-05	9.41e-05	3.3	25.35	-	-
lincRNA_517	7.68	0	0	55.32	425	-	-
lincRNA_3617	7.34	0	0	51.8	380.27	Yes	-
lincRNA_1303	7.26	3.24e-10	1.28e-09	8.32	60.36	-	-
lincRNA_3548	7.26	0	0	44.52	322.99	Yes	-
lincRNA_3598	7.26	0	0	16.98	123.19	Yes	-
lincRNA_849	7.26	0	0	29.37	213.11	Yes	-
lincRNA_463	7.21	0	0	70.83	510.58	Yes	-
lincRNA_64	7.11	0	0	25.82	183.68	Yes	-
lincRNA_1391	7.04	0	0	31.66	222.93	Yes	-
lincRNA_636	7.04	0	0	15.89	111.93	Yes	-
lincRNA_16	6.83	2.67e-09	9.95e-09	8.14	55.59	Yes	-
lincRNA_2427	6.64	0	0	18.11	120.22	Yes	-
lincRNA_1945	6.49	0	0	22.43	145.53	Yes	-
lincRNA_267	6.4	0	0	69.21	443.07	-	-
lincRNA_428	6.4	2.22e-16	1.3e-15	17.27	110.54	Yes	-
lincRNA_656	6.4	0	0	24.25	155.23	-	-
lincRNA_3062	6.26	0	0	82.58	516.94	Yes	-
lincRNA_1782	6.19	0	0	28.21	174.57	Yes	-
lincRNA_3727	6.19	0	0	164.37	1017.21	Yes	-
lincRNA_3737	6.11	0	0	27.78	169.67	Yes	-
lincRNA_3545	5.98	3.11e-05	7.95e-05	4.88	29.13	Yes	-
lincRNA_3742	5.98	0	0	36.06	215.49	-	-
lincRNA_3367	5.79	0	0	116.55	674.32	-	-
lincRNA_3504	5.79	0	0	76.31	441.52	-	-
lincRNA_2551	5.76	0	0	42.84	246.85	-	-
lincRNA_2752	5.76	2.62e-12	1.2e-11	14.55	83.86	Yes	-
lincRNA_3839	5.76	5.29e-11	2.2e-10	12.8	73.78	Yes	-
lincRNA_3559	5.69	6.68e-14	3.39e-13	17.03	96.89	Yes	-
lincRNA_3674	5.69	7.77e-06	2.13e-05	6.06	34.5	-	-
lincRNA_563	5.69	0	0	39.21	223.12	-	-
lincRNA_733	5.63	0	0	42.78	241.01	Yes	-
lincRNA_1271	5.55	2.83e-05	7.26e-05	5.53	30.69	-	-
lincRNA_1946	5.55	0	0	38.89	215.81	Yes	-
lincRNA_2619	5.55	0.000435	0.000971	3.91	21.67	-	-
lincRNA_3414	5.55	0	0	45.04	249.92	Yes	-
lincRNA_437	5.55	0	0	22.17	123.02	-	-
lincRNA_969	5.55	0.03	0.05	1.43	7.93	-	-
lincRNA_1243	5.46	0	0	176.62	963.61	-	-
lincRNA_1685	5.41	0	0	37	200.03	-	-
lincRNA_3612	5.41	0	0	46.33	250.45	Yes	-
lincRNA_3697	5.34	1.9e-10	7.62e-10	13.63	72.73	Yes	-
lincRNA_1428	5.31	0	0	97.87	519.81	Yes	-
lincRNA_773	5.29	0	0	52.18	276.16	Yes	-
lincRNA_492	5.19	0	0	545.23	2831.82	-	-
lincRNA_1382	5.17	0	0	42.52	219.7	Yes	-
lincRNA_1656	5.12	2e-15	1.1e-14	22.61	115.81	Yes	-
lincRNA_1664	5.12	0	0	116.29	595.58	Yes	-
lincRNA_2914	5.12	0	0	33.05	169.28	-	-
lincRNA_3167	5.12	0	0	66.57	340.93	Yes	-
lincRNA_3666	5.12	0.00314	0.00619	3.13	16.05	-	-
lincRNA_287	5.04	0	0	108.74	547.66	-	-
lincRNA_1443	4.98	0	0	59.56	296.58	-	-
lincRNA_750	4.91	7.62e-09	2.73e-08	12.86	63.13	Yes	-
lincRNA_2379	4.84	0	0	41.09	198.77	-	-
lincRNA_3227	4.84	0	0	310.8	1503.39	-	-
lincRNA_734	4.84	3.57e-12	1.62e-11	19.1	92.39	-	-
lincRNA_2791	4.81	0	0	132.79	638.9	-	-
lincRNA_2369	4.8	0	0	69.07	331.63	-	-
lincRNA_1540	4.74	1.11e-15	6.22e-15	26.19	124.21	-	-
lincRNA_2128	4.74	1.39e-10	5.6e-10	16.82	79.79	-	-
lincRNA_2626	4.73	0	0	129.95	614.39	Yes	-
lincRNA_461	4.73	0	0	208.93	989	Yes	-
lincRNA_2289	4.69	5e-09	1.82e-08	14.21	66.71	-	-
lincRNA_3342	4.69	0	0	31.14	146.18	Yes	-
lincRNA_3723	4.63	6.66e-16	3.78e-15	27.81	128.89	Yes	-
lincRNA_548	4.61	0	0	77	354.93	-	-
lincRNA_531	4.58	0	0	63.7	291.64	Yes	-
lincRNA_93	4.58	0	0	590.15	2701.21	-	Highly Expressed
lincRNA_2236	4.55	0	0	81.79	372.36	Yes	-
lincRNA_2666	4.55	0	0	74.65	339.84	Yes	-
lincRNA_3764	4.55	0	0	35.32	160.79	-	-
lincRNA_495	4.55	2.89e-13	1.4e-12	23.35	106.32	-	-
lincRNA_2512	4.5	0	0	218.39	982.95	-	-
lincRNA_2528	4.48	0	0	56.7	254.09	-	-
lincRNA_1545	4.46	1.64e-12	7.61e-12	22.65	101.05	-	-
lincRNA_104	4.44	0.01	0.03	2.72	12.08	-	-
lincRNA_2050	4.44	0	0	50.69	225.02	-	-
lincRNA_3542	4.44	0.000216	0.000503	6.27	27.83	Yes	-
lincRNA_1488	4.37	0	0	32.79	143.47	Yes	-
lincRNA_2995	4.35	0	0	124.96	543.99	Yes	Stable
lincRNA_2221	4.27	0	0	149.26	637.07	-	-
lincRNA_2789	4.27	0.01	0.02	3.03	12.94	-	-
lincRNA_349	4.27	0	0	38.58	164.66	Yes	-
lincRNA_3505	4.27	6.66e-16	3.78e-15	32.13	137.14	-	-
lincRNA_3711	4.27	2.54e-05	6.55e-05	8.71	37.19	Yes	-
lincRNA_3869	4.27	2.89e-15	1.57e-14	30.63	130.75	-	-
lincRNA_97	4.27	0	0	42.52	181.49	-	-
lincRNA_1825	4.22	0	0	65.99	278.32	-	Stable
lincRNA_706	4.18	6.66e-16	3.78e-15	33.32	139.38	Yes	Stable
lincRNA_2717	4.17	0	0	35.96	149.95	Yes	-
lincRNA_2872	4.11	0	0	120.27	494.09	-	-
lincRNA_1930	4.1	0	0	71.58	293.3	-	-
lincRNA_1049	4.05	5.72e-10	2.22e-09	20.72	84.01	Yes	-
lincRNA_2960	4.04	0	0	100.45	405.33	-	-
lincRNA_285	4.02	6.24e-08	2.07e-07	16.02	64.46	-	-
lincRNA_2879	4.02	0	0	223.45	897.61	-	-
lincRNA_1579	4	0	0	200.05	800.84	-	-
lincRNA_3709	-4.02	4.14e-22	2.67e-21	207.83	51.74	Yes	Stable
lincRNA_518	-4.02	1.79e-29	1.28e-28	282.55	70.35	Yes	-
lincRNA_192	-4.04	5.35e-22	3.45e-21	205.87	51.02	Yes	-
lincRNA_1432	-4.2	2.08e-48	1.66e-47	457.34	108.8	Yes	-
lincRNA_1187	-4.22	2.31e-05	5.99e-05	38.24	9.07	Yes	-
lincRNA_2014	-4.22	2.57e-27	1.79e-26	250.16	59.32	Yes	-
lincRNA_3172	-4.22	2.57e-15	1.41e-14	133.55	31.67	-	-
lincRNA_3236	-4.25	1.13e-104	1.04e-103	999.94	235.08	-	-
lincRNA_3781	-4.28	2.51e-34	1.85e-33	314.72	73.52	-	-
lincRNA_17	-4.31	4.13e-29	2.92e-28	262.84	60.94	-	-
lincRNA_3140	-4.35	5.94e-27	4.13e-26	240.5	55.27	-	-
lincRNA_1317	-4.39	4.13e-07	1.27e-06	52.96	12.05	-	-
lincRNA_2125	-4.39	0.00277	0.00551	18.49	4.21	Yes	-
lincRNA_1785	-4.42	1.61e-70	1.4e-69	647.86	146.58	Yes	-
lincRNA_3223	-4.43	3.35e-95	3.03e-94	878.95	198.35	Yes	-
lincRNA_2836	-4.49	1.14e-69	9.8e-69	632.09	140.76	-	-
lincRNA_3129	-4.49	8.24e-35	6.11e-34	307.64	68.51	-	-
lincRNA_2934	-4.52	5.74e-18	3.49e-17	150.83	33.38	-	-
lincRNA_455	-4.57	0	0	9834.21	2153.6	Yes	Highly Expressed
lincRNA_2177	-4.59	1.53e-102	1.39e-101	923.47	201.27	-	-
lincRNA_2725	-4.62	0	0	8487.48	1839.09	Yes	Highly Expressed
lincRNA_2542	-4.69	4.65e-47	3.72e-46	408.46	87.17	-	-
lincRNA_2622	-4.69	6.84e-24	4.57e-23	199.93	42.67	-	-
lincRNA_3399	-4.69	1.13e-22	7.4e-22	188.99	40.33	-	-
lincRNA_1386	-4.76	1.59e-98	1.44e-97	863.72	181.57	Yes	Highly Expressed
lincRNA_186	-4.82	6.81e-77	5.98e-76	664.15	137.76	Yes	Highly Expressed
lincRNA_3173	-4.82	4.38e-12	1.98e-11	92.55	19.22	-	-
lincRNA_675	-4.82	3.18e-89	2.83e-88	772.99	160.25	Yes	-
lincRNA_1547	-4.85	1.12e-12	5.25e-12	97.2	20.03	Yes	-
lincRNA_440	-4.85	1.45e-21	9.24e-21	174.67	35.99	-	-
lincRNA_3756	-4.88	1.62e-26	1.12e-25	217.15	44.49	Yes	-
lincRNA_1563	-4.92	5.11e-206	4.93e-205	1782.14	362.21	-	Highly Expressed
lincRNA_809	-4.95	3.04e-214	2.94e-213	1846.15	372.9	-	Highly Expressed
lincRNA_2478	-4.98	6.36e-16	3.66e-15	123.24	24.75	-	-
lincRNA_1511	-4.99	3.46e-199	3.33e-198	1705.36	341.51	-	-
lincRNA_2237	-5.14	1.18e-80	1.04e-79	668.28	130.1	-	-
lincRNA_671	-5.14	6.32e-39	4.8e-38	314.72	61.27	Yes	-
lincRNA_1864	-5.27	4.04e-30	2.9e-29	236.32	44.83	-	-
lincRNA_261	-5.33	9.39e-230	9.14e-229	1888.48	354.37	-	-
lincRNA_1571	-5.34	0.000278	0.000637	23.84	4.47	Yes	-
lincRNA_3242	-5.47	4.42e-06	1.24e-05	37.45	6.85	Yes	-
lincRNA_2864	-5.48	4.6e-152	4.36e-151	1223.08	223.06	-	Highly Expressed
lincRNA_250	-5.56	0.000116	0.000278	26.13	4.69	-	-
lincRNA_2714	-5.56	1.07e-18	6.56e-18	137.04	24.63	Yes	-
lincRNA_3655	-5.56	8.91e-15	4.73e-14	105.72	19	-	-
lincRNA_433	-5.56	4.07e-24	2.73e-23	180.44	32.43	-	-
lincRNA_1623	-5.69	1.52e-10	6.12e-10	71.17	12.51	-	-
lincRNA_1105	-5.71	3.14e-242	3.06e-241	1911	334.62	Yes	-
lincRNA_1673	-5.86	8.5e-26	5.82e-25	188.26	32.14	-	-
lincRNA_197	-5.86	1.64e-23	1.09e-22	170.45	29.1	-	-
lincRNA_2514	-5.86	3.11e-31	2.25e-30	230.66	39.38	Yes	Stable
lincRNA_2579	-5.86	4.49e-25	3.06e-24	182.63	31.18	-	-
lincRNA_3677	-5.86	3.84e-23	2.53e-22	167.59	28.61	-	-
lincRNA_826	-5.86	7.7e-24	5.13e-23	173.02	29.54	Yes	-
lincRNA_1964	-6.05	0.00841	0.02	11.64	1.92	-	-
lincRNA_3022	-6.21	2.58e-62	2.17e-61	458.96	73.92	Yes	-
lincRNA_3	-6.25	5.82e-22	3.74e-21	152.97	24.48	-	-
lincRNA_2119	-6.33	6.04e-31	4.36e-30	219.15	34.64	-	-
lincRNA_84	-6.44	1.68e-13	8.25e-13	88.2	13.69	Yes	-
lincRNA_389	-6.56	0	0	6611.53	1007.24	-	-
lincRNA_3527	-6.64	2.62e-06	7.47e-06	35.3	5.32	Yes	-
lincRNA_1559	-6.74	5.26e-36	3.92e-35	249.15	36.99	Yes	-
lincRNA_1645	-6.96	7.12e-192	6.82e-191	1363.74	195.94	-	Highly Expressed
lincRNA_2376	-7.16	8.9e-169	8.49e-168	1182.6	165.19	Yes	-
lincRNA_1867	-7.61	0.000268	0.000617	19.96	2.62	-	-
lincRNA_2121	-7.78	0	0	5787.26	743.82	-	Highly Expressed
lincRNA_3713	-7.87	2.79e-45	2.2e-44	295.59	37.58	Yes	-
lincRNA_3663	-8.03	1.52e-62	1.28e-61	409.44	50.97	-	-
lincRNA_623	-8.15	8.61e-292	8.48e-291	1945.97	238.85	Yes	Highly Expressed
lincRNA_3634	-8.2	4.6e-15	2.48e-14	89.56	10.92	Yes	-
lincRNA_3206	-8.54	2.47e-89	2.2e-88	576.35	67.46	Yes	-
lincRNA_764	-8.79	3.69e-30	2.65e-29	185	21.06	-	Stable
lincRNA_438	-8.88	1.11e-250	1.09e-249	1617.45	182.22	Yes	-
lincRNA_3408	-9.37	1.07e-63	9.02e-63	394.33	42.08	Yes	-
lincRNA_3512	-9.96	2.36e-22	1.54e-21	128.81	12.94	Yes	-
lincRNA_1585	-16.4	2.2e-05	5.72e-05	21.69	1.32	-	Stable
lincRNA_2538	-19.13	1.51e-126	1.4e-125	671.16	35.08	Yes	-
lincRNA_1795	-22.26	4.8e-38	3.63e-37	190.6	8.56	Yes	-
lincRNA_2195	-24.72	0	0	2558.04	103.49	Yes	-
lincRNA_760	-∞	2.3e-35	1.71e-34	154	0	Yes	-
lincRNA_2207	5.6	0	0	66.95	374.64	Yes	-	*
* This sequence has been detected as potential protein coding only with CPAT algorithm and has been removed from final DBM lincRNA repertoire
# Type of lincRNAs based on their expression on developmenatl stages

## Sheet: CR
Feature ID	Fold Change	P-value	FDR p-value correction	Susceptible Strain (RPKM)	CR Strain (RPKM)	Differnetialy expressd in other Strain	Type #
lincRNA_1139	∞	0	0	0	396.56	Yes	-
lincRNA_1441	∞	0	0	0	263.02	-	-
lincRNA_1527	∞	0	0	0	759.41	Yes	-
lincRNA_1590	∞	8.48e-11	2.96e-10	0	42.14	Yes	-
lincRNA_1687	∞	0	0	0	864.16	Yes	-
lincRNA_1819	∞	0	0	0	183.09	-	-
lincRNA_2096	∞	0	0	0	201.67	Yes	-
lincRNA_2188	∞	0	0	0	213.83	-	-
lincRNA_2734	∞	0	0	0	191.74	Yes	-
lincRNA_2825	∞	4.66e-15	2.03e-14	0	61.38	Yes	-
lincRNA_3335	∞	0	0	0	75.87	-	-
lincRNA_3365	∞	0	0	0	293.66	Yes	-
lincRNA_3421	∞	0	0	0	87.71	-	-
lincRNA_383	∞	0	0	0	199.41	Yes	-
lincRNA_3856	∞	0	0	0	304.13	Yes	-
lincRNA_488	∞	0	0	0	264.82	Yes	-
lincRNA_565	∞	0	0	0	483.75	Yes	-
lincRNA_635	∞	0	0	0	223.97	Yes	-
lincRNA_715	∞	0	0	0	194.81	-	-
lincRNA_815	∞	0	0	0	213.6	Yes	-
lincRNA_986	∞	0	0	0	278.5	-	-
lincRNA_2509	60.73	0	0	27.26	1655.65	Yes	-
lincRNA_24	53.21	0	0	8	425.83	Yes	-
lincRNA_2856	43.96	0	0	12.44	546.86	Yes	-
lincRNA_847	39.33	0	0	3.31	130.29	Yes	-
lincRNA_2720	34.93	0	0	121.75	4253.21	Yes	-
lincRNA_776	31.23	0	0	9.86	307.89	Yes	-
lincRNA_1106	29.5	0	0	21.03	620.19	Yes	-
lincRNA_3833	28.92	1.69e-11	6.17e-11	1.74	50.36	-	-
lincRNA_2695	27.97	0	0	17.26	482.72	Yes	-
lincRNA_1097	24.29	0	0	56.98	1384.12	-	-
lincRNA_2006	24.29	0	0	50.88	1235.83	Yes	-
lincRNA_2171	20.82	0	0	25.1	522.64	Yes	-
lincRNA_3329	20.82	0	0	4.55	94.66	Yes	-
lincRNA_1175	19.66	0	0	11.72	230.55	Yes	-
lincRNA_1895	19.66	0	0	14.25	280.12	-	-
lincRNA_672	19.66	6.22e-14	2.55e-13	3.35	65.83	-	-
lincRNA_798	19.66	0	0	25.9	509.31	Yes	-
lincRNA_1934	19.09	0	0	7.89	150.63	Yes	-
lincRNA_280	18.51	0	0	9.1	168.46	-	-
lincRNA_2763	17.93	7.3e-10	2.35e-09	2.51	45.04	Yes	-
lincRNA_1752	17.35	0	0	14.1	244.72	-	-
lincRNA_3434	17.35	1.12e-08	3.35e-08	2.25	38.95	Yes	-
lincRNA_1163	16.89	0	0	69.83	1179.28	Yes	-
lincRNA_2052	16.19	0	0	6.35	102.76	Yes	-
lincRNA_2255	16.19	0	0	11.17	180.93	-	-
lincRNA_3450	16.19	8.27e-11	2.89e-10	3.15	51.04	-	-
lincRNA_519	16.19	0	0	10.07	163.03	Yes	-
lincRNA_3576	15.77	0	0	437.29	6897.63	-	-
lincRNA_16	15.62	0	0	8.14	127.11	Yes	-
lincRNA_371	15.53	0	0	89.83	1395.41	Yes	-
lincRNA_1299	15.33	0	0	42.84	656.63	Yes	-
lincRNA_1090	15.04	2.34e-06	5.84e-06	1.82	27.38	Yes	-
lincRNA_856	15.04	0	0	12.66	190.41	Yes	-
lincRNA_279	14.46	0	0	22.61	326.94	-	-
lincRNA_3137	14.46	5.05e-06	1.24e-05	1.78	25.77	Yes	-
lincRNA_377	14.46	0	0	11.85	171.29	Yes	-
lincRNA_1114	13.88	0	0	7.38	102.45	Yes	-
lincRNA_122	13.88	0	0	11	152.69	Yes	-
lincRNA_463	13.88	0	0	70.83	983.2	Yes	-
lincRNA_538	13.88	0	0	13.7	190.13	Yes	-
lincRNA_64	11.95	0	0	25.82	308.65	Yes	-
lincRNA_358	11.86	0	0	40.13	475.76	Yes	-
lincRNA_2035	11.66	0	0	152.63	1780.18	-	-
lincRNA_1188	11.57	0	0	37.99	439.4	Yes	-
lincRNA_1720	11.57	0	0	45.04	521.03	Yes	-
lincRNA_733	11.57	0	0	42.78	494.82	Yes	-
lincRNA_1881	11.53	0	0	429.81	4957.51	-	-
lincRNA_804	11.36	0	0	126.37	1435.15	-	-
lincRNA_750	11.28	0	0	12.86	145.06	Yes	-
lincRNA_3457	10.99	0	0	16.81	184.71	-	-
lincRNA_3413	10.8	0	0	64.48	696.12	Yes	-
lincRNA_1693	10.7	0	0	18.41	196.99	Yes	-
lincRNA_636	10.7	0	0	15.89	170.06	Yes	-
lincRNA_957	10.7	0	0	20.87	223.32	-	-
lincRNA_3380	10.64	0	0	297.22	3161.36	-	Highly Expressed
lincRNA_2710	10.41	5.28e-13	2.07e-12	6.74	70.2	Yes	-
lincRNA_3167	10.41	0	0	66.57	692.99	Yes	-
lincRNA_849	10.41	0	0	29.37	305.77	Yes	-
lincRNA_2236	10.22	0	0	81.79	835.71	Yes	-
lincRNA_1030	10.18	0	0	59.35	604.18	Yes	-
lincRNA_1520	10.12	0	0	37.99	384.48	-	-
lincRNA_1841	9.88	0	0	52.47	518.36	Yes	-
lincRNA_428	9.83	0	0	17.27	169.77	Yes	-
lincRNA_595	9.83	0	0	22.61	222.32	Yes	-
lincRNA_2428	9.64	0	0	22.14	213.44	-	-
lincRNA_2029	9.54	0	0	49.55	472.84	Yes	-
lincRNA_1377	9.25	1.11e-13	4.48e-13	8.35	77.24	-	-
lincRNA_2253	9.25	0	0	21.5	198.98	-	-
lincRNA_505	9.08	0	0	151.79	1377.64	Yes	-
lincRNA_1593	8.68	0	0	27.13	235.4	Yes	-
lincRNA_2162	8.68	0	0	14.21	123.27	Yes	-
lincRNA_2283	8.68	0	0	51.1	443.35	-	-
lincRNA_865	8.68	0	0	52.52	455.6	Yes	-
lincRNA_3723	8.43	0	0	27.81	234.41	Yes	-
lincRNA_1428	8.35	0	0	97.87	817.59	Yes	-
lincRNA_1382	8.16	0	0	42.52	346.9	Yes	-
lincRNA_258	8.1	8.14e-13	3.16e-12	9.31	75.39	Yes	-
lincRNA_2964	8.1	0	0	13.57	109.85	-	-
lincRNA_674	8.1	1.33e-10	4.56e-10	7.5	60.71	Yes	-
lincRNA_2918	7.81	0	0	34.85	272.11	Yes	-
lincRNA_460	7.81	0	0	52.28	408.16	Yes	-
lincRNA_2004	7.71	0	0	30.42	234.56	-	-
lincRNA_3868	7.65	0	0	169.89	1300.07	-	-
lincRNA_3542	7.63	1.74e-08	5.15e-08	6.27	47.87	Yes	-
lincRNA_3737	7.56	0	0	27.78	210.14	Yes	-
lincRNA_3387	7.52	4.44e-16	2.01e-15	13.34	100.33	Yes	-
lincRNA_3587	7.52	0	0	44.17	332.11	Yes	-
lincRNA_3612	7.52	0	0	46.33	348.31	Yes	-
lincRNA_3696	7.52	0.00138	0.0026	2.06	15.52	-	-
lincRNA_1267	7.37	0	0	56.98	420.18	-	Stable
lincRNA_2416	7.33	0.00217	0.004	1.97	14.42	-	-
lincRNA_3396	7.33	2.42e-13	9.72e-13	11.23	82.28	Yes	-
lincRNA_3559	7.33	0	0	17.03	124.73	Yes	-
lincRNA_3079	7.27	0	0	30.17	219.37	-	-
lincRNA_3282	7.23	2.37e-10	7.94e-10	8.57	61.95	-	-
lincRNA_531	7.15	0	0	63.7	455.48	Yes	-
lincRNA_2020	7.11	3.29e-13	1.31e-12	11.61	82.48	-	-
lincRNA_2752	6.94	1.11e-15	4.96e-15	14.55	101.01	Yes	-
lincRNA_2626	6.85	0	0	129.95	890.37	Yes	-
lincRNA_2427	6.81	0	0	18.11	123.35	Yes	-
lincRNA_3014	6.78	1.78e-15	7.88e-15	14.87	100.76	-	-
lincRNA_349	6.76	0	0	38.58	260.9	Yes	-
lincRNA_1886	6.71	0	0	56.75	380.76	-	-
lincRNA_3790	6.71	0	0	99.27	666	-	-
lincRNA_3548	6.55	0	0	44.52	291.79	Yes	-
lincRNA_227	6.48	0	0	48.13	311.74	-	-
lincRNA_1782	6.36	0	0	28.21	179.46	Yes	-
lincRNA_3414	6.36	0	0	45.04	286.57	Yes	-
lincRNA_2488	6.25	2.22e-15	9.77e-15	16.68	104.19	-	-
lincRNA_376	6.25	0.000367	0.000736	3.37	21.04	-	-
lincRNA_1521	6.17	0	0	36.76	226.79	-	-
lincRNA_3545	6.17	2.17e-05	5.03e-05	4.88	30.08	Yes	-
lincRNA_40	6.17	0	0	32.25	198.98	-	-
lincRNA_461	6.15	0	0	208.93	1285.26	Yes	-
lincRNA_1945	6.02	0	0	22.43	134.94	Yes	-
lincRNA_1544	5.98	0	0	135.3	809.35	-	-
lincRNA_3664	5.88	2.37e-12	9.07e-12	14.32	84.18	-	Stable
lincRNA_1027	5.78	0	0	454.37	2627.9	Yes	-
lincRNA_1946	5.78	0	0	38.89	224.95	Yes	-
lincRNA_3617	5.78	0	0	51.8	299.59	Yes	-
lincRNA_665	5.78	0	0	25.21	145.82	-	-
lincRNA_2008	5.64	0	0	75.22	424.18	-	-
lincRNA_1870	5.63	0	0	127.76	719.2	-	-
lincRNA_3672	5.62	0	0	24.44	137.31	-	-
lincRNA_2166	5.57	0	0	103.09	574.55	-	-
lincRNA_823	5.54	1.09e-07	3.06e-07	9.04	50.03	-	-
lincRNA_367	5.52	0	0	178.06	982.32	-	-
lincRNA_3697	5.49	9.01e-11	3.13e-10	13.63	74.9	Yes	-
lincRNA_472	5.45	0	0	60.07	327.57	-	-
lincRNA_1877	5.44	0	0	57.79	314.18	-	-
lincRNA_1282	5.42	0	0	112.13	607.7	-	-
lincRNA_3741	5.42	0	0	138.4	749.69	Yes	-
lincRNA_1658	5.4	0	0	40.89	220.75	-	-
lincRNA_3062	5.4	0	0	82.58	445.77	Yes	-
lincRNA_947	5.4	0	0	59.42	320.77	-	-
lincRNA_1702	5.35	0	0	87.66	468.98	-	-
lincRNA_3711	5.32	4.43e-07	1.18e-06	8.71	46.36	Yes	-
lincRNA_3618	5.3	2.66e-15	1.17e-14	21.49	113.82	-	-
lincRNA_3838	5.27	0	0	29.95	157.85	-	-
lincRNA_2097	5.21	1.45e-12	5.58e-12	17.75	92.4	-	-
lincRNA_3839	5.21	1.83e-09	5.74e-09	12.8	66.65	Yes	-
lincRNA_843	5.21	0.01	0.02	2.19	11.39	-	-
lincRNA_2855	5.08	0	0	53.98	274.05	-	-
lincRNA_1619	5.07	0	0	84.75	429.85	-	-
lincRNA_2609	5.06	1.11e-15	4.96e-15	23.79	120.4	Yes	-
lincRNA_2947	4.99	0	0	27.08	135.02	-	-
lincRNA_3168	4.97	0	0	578.85	2877.05	-	Highly Expressed
lincRNA_105	4.92	0	0	271.33	1333.91	-	-
lincRNA_1231	4.92	0	0	36.06	177.29	-	-
lincRNA_3342	4.92	0	0	31.14	153.07	Yes	-
lincRNA_3689	4.92	0	0	47.29	232.47	-	-
lincRNA_2018	4.88	4.98e-11	1.76e-10	17.01	83.1	-	-
lincRNA_2629	4.88	0	0	40.32	196.9	-	-
lincRNA_845	4.86	0	0	38.19	185.54	-	-
lincRNA_1488	4.84	0	0	32.79	158.85	Yes	-
lincRNA_2777	4.82	0	0	74	356.66	-	-
lincRNA_1241	4.77	0	0	87.03	415.26	-	-
lincRNA_1408	4.63	4.6e-13	1.82e-12	22.64	104.76	-	-
lincRNA_162	4.63	0	0	69.49	321.52	-	-
lincRNA_2382	4.63	3.15e-10	1.05e-09	17.11	79.17	-	-
lincRNA_2828	4.63	2.55e-14	1.07e-13	25.1	116.14	Yes	-
lincRNA_2926	4.63	3.78e-10	1.25e-09	16.96	78.47	Yes	-
lincRNA_2995	4.63	0	0	124.96	578.16	Yes	Stable
lincRNA_424	4.63	0	0	36.81	170.31	-	-
lincRNA_703	4.63	0	0	39.43	182.45	-	-
lincRNA_1180	4.58	0	0	30.58	140.21	-	-
lincRNA_1456	4.56	0	0	161.77	738.12	-	-
lincRNA_1822	4.55	0	0	82.43	375.44	-	-
lincRNA_2298	4.55	0	0	285.19	1296.33	-	-
lincRNA_3188	4.55	0	0	301.85	1372.74	-	-
lincRNA_2019	4.5	2.32e-09	7.25e-09	16.21	72.91	-	-
lincRNA_2646	4.42	0.000159	0.000333	6.69	29.56	-	-
lincRNA_3456	4.42	0	0	32.44	143.28	-	-
lincRNA_1304	4.4	6.09e-10	1.98e-09	18.12	79.66	-	-
lincRNA_3598	4.4	2.11e-09	6.59e-09	16.98	74.63	Yes	-
lincRNA_773	4.4	0	0	52.18	229.36	Yes	-
lincRNA_1391	4.34	6.66e-16	3e-15	31.66	137.31	Yes	-
lincRNA_2846	4.34	0	0	48.7	211.25	-	-
lincRNA_728	4.34	0	0	91.17	395.46	-	-
lincRNA_739	4.34	0.000314	0.000638	6.29	27.3	-	-
lincRNA_3081	4.33	0	0	514.4	2227.54	-	Highly Expressed
lincRNA_404	4.33	0	0	555.56	2405.74	-	-
lincRNA_1556	4.28	0	0	125.78	538.34	-	-
lincRNA_2666	4.24	0	0	74.65	316.6	Yes	-
lincRNA_3727	4.24	0	0	164.37	697.13	Yes	-
lincRNA_1049	4.22	1.77e-10	5.99e-10	20.72	87.48	Yes	-
lincRNA_1385	4.19	0	0	85.04	356.61	-	-
lincRNA_286	4.19	0	0	167.59	702.72	-	-
lincRNA_1656	4.16	4.66e-11	1.65e-10	22.61	94.16	Yes	-
lincRNA_1900	4.16	0	0	58.86	245.12	-	-
lincRNA_3222	4.16	3.91e-14	1.61e-13	29.86	124.36	-	-
lincRNA_444	4.16	0	0	55.43	230.82	-	-
lincRNA_3656	4.13	0	0	249.79	1030.83	-	-
lincRNA_1504	4.11	0	0	122.1	502.18	-	-
lincRNA_2430	4.11	4.48e-05	9.94e-05	8.9	36.59	-	-
lincRNA_464	4.11	8.94e-08	2.53e-07	15.27	62.81	-	-
lincRNA_2717	4.1	2.22e-16	1.02e-15	35.96	147.29	Yes	-
lincRNA_2373	4.06	0	0	153.19	622.27	-	-
lincRNA_1664	4.05	0	0	116.29	470.79	Yes	-
lincRNA_2642	4.05	0	0	54.35	220.05	-	-
lincRNA_3145	4.05	0	0	74.65	302.21	Yes	-
lincRNA_3267	4.05	0.000206	0.000427	7.58	30.68	-	-
lincRNA_706	4.05	7.11e-15	3.08e-14	33.32	134.9	Yes	Stable
lincRNA_3562	4.02	1.76e-10	5.96e-10	22.72	91.27	-	-
lincRNA_546	4	0	0	112.23	449.39	-	-
lincRNA_3855	-4	4.31e-139	3.24e-138	1380.67	344.76	-	-
lincRNA_3017	-4.01	9.65e-31	5.45e-30	290.71	72.43	-	-
lincRNA_186	-4.02	4.12e-68	2.79e-67	664.15	165.14	Yes	Highly Expressed
lincRNA_115	-4.03	1.79e-17	8.52e-17	157.65	39.08	-	-
lincRNA_2725	-4.03	0	0	8487.48	2105.21	Yes	Highly Expressed
lincRNA_3349	-4.03	3.22e-10	1.06e-09	86.15	21.35	-	-
lincRNA_1432	-4.06	8.62e-48	5.34e-47	457.34	112.74	Yes	-
lincRNA_3310	-4.08	1.5e-36	8.83e-36	344.38	84.5	-	-
lincRNA_84	-4.08	1.66e-10	5.67e-10	88.2	21.64	Yes	-
lincRNA_756	-4.11	3.21e-19	1.58e-18	172.39	41.98	-	-
lincRNA_1547	-4.18	1.23e-11	4.51e-11	97.2	23.26	Yes	-
lincRNA_293	-4.18	1.21e-38	7.21e-38	357.67	85.6	-	-
lincRNA_1419	-4.19	2.94e-12	1.12e-11	102.99	24.6	-	-
lincRNA_1453	-4.27	8e-19	3.92e-18	163.33	38.26	-	-
lincRNA_20	-4.27	3.82e-78	2.63e-77	728.39	170.64	-	-
lincRNA_1470	-4.32	1.45e-28	8e-28	253.24	58.59	-	-
lincRNA_2125	-4.32	0.00274	0.00497	18.49	4.28	Yes	-
lincRNA_2971	-4.32	3.24e-08	9.42e-08	62.96	14.57	-	-
lincRNA_3752	-4.32	7.43e-10	2.39e-09	78.1	18.07	-	-
lincRNA_3786	-4.32	1.68e-07	4.65e-07	56.39	13.05	-	-
lincRNA_627	-4.32	4.23e-12	1.6e-11	98.92	22.89	-	-
lincRNA_824	-4.32	9.16e-31	5.18e-30	273.94	63.38	-	-
lincRNA_911	-4.32	1.21e-18	5.9e-18	160.06	37.03	-	-
lincRNA_3635	-4.38	3.75e-06	9.27e-06	43.59	9.94	-	-
lincRNA_1721	-4.42	1.58e-20	7.95e-20	174.74	39.55	-	-
lincRNA_1798	-4.47	4.7e-28	2.59e-27	242.3	54.25	-	-
lincRNA_3187	-4.47	3.56e-122	2.65e-121	1109.54	248.41	-	-
lincRNA_1785	-4.48	2.52e-72	1.73e-71	647.86	144.46	Yes	-
lincRNA_3713	-4.51	4.1e-34	2.36e-33	295.59	65.47	Yes	-
lincRNA_721	-4.52	2.37e-87	1.67e-86	781.18	172.75	-	-
lincRNA_767	-4.55	2.98e-40	1.79e-39	349.57	76.83	-	-
lincRNA_1249	-4.57	0.01	0.02	12.24	2.68	-	-
lincRNA_1181	-4.61	2.96e-14	1.24e-13	113.39	24.59	-	-
lincRNA_1220	-4.61	5.59e-18	2.7e-17	146.57	31.79	-	-
lincRNA_3207	-4.61	1.35e-14	5.75e-14	116.43	25.25	-	-
lincRNA_1613	-4.7	0	0	3753.7	798.64	-	Highly Expressed
lincRNA_705	-4.71	1.53e-56	9.84e-56	485.57	103.16	-	-
lincRNA_1036	-4.75	3.7e-10	1.22e-09	75.42	15.86	-	-
lincRNA_1145	-4.75	6.73e-18	3.24e-17	142.71	30.01	-	-
lincRNA_5	-4.75	1.48e-70	1.01e-69	605.59	127.36	-	-
lincRNA_2978	-4.9	2.97e-09	9.23e-09	66.26	13.52	-	-
lincRNA_3512	-4.9	1.31e-16	6.12e-16	128.81	26.29	Yes	-
lincRNA_3527	-4.9	1.49e-05	3.48e-05	35.3	7.21	Yes	-
lincRNA_273	-4.97	9.33e-29	5.17e-28	230.73	46.42	-	-
lincRNA_3009	-4.99	3.03e-07	8.21e-07	48.73	9.76	-	-
lincRNA_3151	-5.01	1.12e-57	7.24e-57	474.83	94.7	-	-
lincRNA_2406	-5.08	1.73e-71	1.18e-70	587.29	115.63	-	-
lincRNA_3218	-5.08	2.1e-15	9.28e-15	115.73	22.79	-	-
lincRNA_3022	-5.09	2.41e-56	1.55e-55	458.96	90.15	Yes	-
lincRNA_1239	-5.19	0.0065	0.01	13.43	2.59	-	-
lincRNA_3709	-5.19	9.57e-27	5.2e-26	207.83	40.07	Yes	Stable
lincRNA_447	-5.23	1.06e-93	7.59e-93	760.17	145.28	-	Highly Expressed
lincRNA_2538	-5.3	1.51e-83	1.06e-82	671.16	126.75	Yes	-
lincRNA_3425	-5.31	0	0	3323.84	625.54	-	-
lincRNA_1383	-5.4	1.28e-09	4.06e-09	65.16	12.06	-	-
lincRNA_31	-5.48	1.94e-34	1.12e-33	262.77	47.99	-	-
lincRNA_2196	-5.62	1.03e-16	4.85e-16	119.09	21.19	-	-
lincRNA_476	-5.62	1.13e-11	4.17e-11	79.65	14.17	-	-
lincRNA_515	-5.68	1.34e-58	8.71e-58	447.28	78.73	-	Highly Expressed & Stable
lincRNA_976	-5.68	1.34e-24	7.07e-24	180.02	31.69	-	-
lincRNA_3596	-5.76	2.61e-26	1.41e-25	191.85	33.29	-	-
lincRNA_1386	-5.79	1.24e-112	9.14e-112	863.72	149.12	Yes	Highly Expressed
lincRNA_3760	-5.8	6.95e-92	4.93e-91	701.06	120.78	-	-
lincRNA_1677	-5.82	1.46e-75	1.01e-74	573.12	98.48	-	Highly Expressed
lincRNA_1719	-5.87	1.79e-18	8.72e-18	129.75	22.12	-	-
lincRNA_1003	-5.96	6.16e-71	4.19e-70	530.44	89.07	-	-
lincRNA_3242	-6.05	2.02e-06	5.09e-06	37.45	6.19	Yes	-
lincRNA_619	-6.2	2.26e-33	1.3e-32	237.42	38.32	-	-
lincRNA_2130	-6.21	4.86e-22	2.5e-21	152.43	24.54	-	-
lincRNA_623	-6.3	1.01e-262	7.9e-262	1945.97	308.96	Yes	Highly Expressed
lincRNA_751	-6.69	3.34e-40	2e-39	277.88	41.53	-	-
lincRNA_192	-6.7	3.04e-30	1.71e-29	205.87	30.73	Yes	-
lincRNA_3206	-6.8	4.37e-82	3.05e-81	576.35	84.73	Yes	-
lincRNA_438	-6.81	4.45e-227	3.45e-226	1617.45	237.43	Yes	-
lincRNA_1320	-6.92	4.83e-22	2.49e-21	144.71	20.92	-	-
lincRNA_2946	-6.92	1.55e-21	7.93e-21	141.13	20.41	-	-
lincRNA_347	-6.92	1.27e-48	7.89e-48	333.54	48.23	-	-
lincRNA_518	-6.92	1.86e-41	1.12e-40	282.55	40.85	Yes	-
lincRNA_875	-6.92	2.14e-31	1.21e-30	211.04	30.51	-	-
lincRNA_2514	-6.96	2.92e-34	1.69e-33	230.66	33.12	Yes	Stable
lincRNA_1571	-7.09	8.18e-05	0.000177	23.84	3.36	Yes	-
lincRNA_994	-7.2	2.61e-10	8.75e-10	60.93	8.46	-	-
lincRNA_455	-7.39	0	0	9834.21	1330.12	Yes	Highly Expressed
lincRNA_3468	-7.43	2.86e-24	1.51e-23	155.47	20.91	-	-
lincRNA_1743	-7.78	6.29e-92	4.48e-91	610.5	78.47	-	-
lincRNA_2014	-7.78	9.99e-39	5.95e-38	250.16	32.15	Yes	-
lincRNA_894	-8.3	4.43e-98	3.21e-97	636.06	76.64	-	-
lincRNA_3481	-8.56	3.27e-126	2.44e-125	812.83	94.97	-	-
lincRNA_3186	-8.65	1.65e-124	1.23e-123	798.79	92.4	-	-
lincRNA_91	-8.99	4.1e-25	2.18e-24	149.95	16.68	-	-
lincRNA_2346	-9.08	5.75e-18	2.77e-17	104.05	11.46	-	-
lincRNA_3634	-9.08	1.11e-15	4.98e-15	89.56	9.87	Yes	-
lincRNA_2955	-9.76	2.67e-80	1.85e-79	490.35	50.26	-	-
lincRNA_3691	-9.94	2.41e-43	1.47e-42	257.98	25.95	-	Stable
lincRNA_3455	-11.24	8.41e-26	4.52e-25	144.11	12.82	-	-
lincRNA_1624	-11.81	6.3e-38	3.73e-37	213.68	18.09	-	-
lincRNA_675	-12.1	2.92e-133	2.19e-132	772.99	63.87	Yes	-
lincRNA_760	-12.1	5.75e-28	3.16e-27	154	12.72	Yes	-
lincRNA_366	-12.97	7.97e-27	4.33e-26	144.86	11.17	-	Stable
lincRNA_2589	-13.54	1.45e-19	7.2e-19	102.14	7.54	-	-
lincRNA_2376	-13.59	1.94e-208	1.5e-207	1182.6	87.05	Yes	-
lincRNA_2464	-13.83	7.75e-13	3.02e-12	63.75	4.61	-	-
lincRNA_2288	-14.7	1.88e-05	4.37e-05	22.44	1.53	-	-
lincRNA_219	-15.56	9.6e-44	5.88e-43	233.1	14.98	-	-
lincRNA_1795	-16.43	1.95e-36	1.14e-35	190.6	11.6	Yes	-
lincRNA_1105	-16.86	0	0	1911	113.36	Yes	-
lincRNA_3255	-17.29	6.67e-19	3.27e-18	93.72	5.42	-	-
lincRNA_3408	-17.29	3.77e-74	2.59e-73	394.33	22.81	Yes	-
lincRNA_3114	-18.15	1.34e-17	6.41e-17	85.96	4.73	-	-
lincRNA_3223	-18.8	3.31e-165	2.53e-164	878.95	46.75	Yes	-
lincRNA_1559	-19.88	1.44e-48	8.94e-48	249.15	12.53	Yes	-
lincRNA_188	-20.32	3.98e-67	2.67e-66	346.9	17.08	-	-
lincRNA_3126	-20.75	2.63e-63	1.73e-62	325.6	15.69	-	-
lincRNA_633	-20.75	1.68e-64	1.11e-63	331.92	16	-	-
lincRNA_3756	-21.61	4.72e-43	2.87e-42	217.15	10.05	Yes	-
lincRNA_2195	-22.8	0	0	2558.04	112.19	Yes	-
lincRNA_1133	-23.77	2.76e-153	2.1e-152	787.98	33.14	-	Highly Expressed
lincRNA_2421	-25.94	1.01e-150	7.63e-150	766.55	29.56	-	-
lincRNA_2462	-30.26	5.6e-16	2.53e-15	72.34	2.39	-	-
lincRNA_671	-49.28	2.01e-66	1.34e-65	314.72	6.39	Yes	-
lincRNA_1015	-∞	4.66e-54	2.96e-53	239.64	0	-	-
lincRNA_1187	-∞	6.25e-10	2.02e-09	38.24	0	Yes	-
lincRNA_1525	-∞	1.81e-20	9.07e-20	85.99	0	-	-
lincRNA_1546	-∞	6.47e-35	3.76e-34	151.95	0	-	-
lincRNA_1892	-∞	4.5e-92	3.21e-91	414.1	0	-	-
lincRNA_2443	-∞	2.95e-27	1.61e-26	116.94	0	-	-
lincRNA_2714	-∞	1.18e-31	6.67e-31	137.04	0	Yes	-
lincRNA_2896	-∞	1.23e-22	6.45e-22	95.85	0	-	-
lincRNA_826	-∞	1.61e-39	9.63e-39	173.02	0	Yes	-
lincRNA_3182	24.29	0	0	6.92	167.98	-	-	*
lincRNA_1790	6.46	0	0	79.69	514.69	-	-	*
lincRNA_2207	6.43	0	0	66.95	430.23	Yes	-	*
* This sequence has been detected as potential protein coding only with CPAT algorithm and has been removed from final DBM lincRNA repertoire
# Type of lincRNAs based on their expression on developmenatl stages
